# Supplementary material for: Competition among variants is predictable and contributes to the antigenic variation dynamics of African trypanosomes
Source: PLoS Pathog. 2023 Jul 17;19(7):e1011530. doi: 10.1371/journal.ppat.1011530 (PMC10374056; doi:10.1371/journal.ppat.1011530)
Supplement: S1 Data — Read-counts and RPKM values for the time course, for the set of six switched clones, and for the second replicate clone. Excel format. (XLSX) [file ppat.1011530.s005.xlsx]

## Sheet: 927 plus 427-ES reads
	Gene ID	Product description	d5 - rep1	d5 - rep2	d5 - rep3	d9 - rep1	d9 - rep2	d9 - rep3	d13 - rep1	d13 - rep2	d13 - rep3	d17 - rep1	d17 - rep2	d17 - rep3	d25 - rep1	d25 - rep2	d25 - rep3	VSG-6 clone	VSG-8 clone	VSG-9 clone	VSG-11 clone	VSG-25 clone	VSG-832 clone
glycolytic enzymes	Tb927.3.3270	ATP-dependent 6-phosphofructokinase, glycosomal	10.3694	10.3999	10.3547	9.51591	9.37754	9.87351	9.66159	9.10188	9.0284	10.553	9.31686	9.95302	10.03	10.5164	10.183	10.6411	11.0688	10.4759	10.018	10.0665	10.1573		log2 - RPKM values
	Tb927.6.4280	glyceraldehyde 3-phosphate dehydrogenase, glycosomal	11.1555	11.1137	11.1137	9.01107	9.07754	9.15635	10.2711	9.30706	9.90964	11.0371	9.6021	10.1712	11.0743	10.9681	11.2992	12.7352	12.7352	12.7352	12.7352	12.4663	12.4663
	Tb927.8.3530	glycerol-3-phosphate dehydrogenase [NAD+], glycosomal	10.3547	10.2844	10.3118	8.95884	9.02255	9.14356	10.1253	9.51002	9.71212	10.2073	9.38798	9.38798	10.1479	9.71759	10.1951	11.3254	11.4324	10.9982	10.902	10.8721	10.7117
	Tb927.1.3830	glucose-6-phosphate isomerase, glycosomal	9.29735	9.27816	9.26868	7.95276	8.05123	7.80064	10.4986	9.37754	9.98272	8.90163	8.9997	8.50004	9.8321	9.66842	9.62154	9.82451	9.66093	9.21306	9.00719	9.05689	8.93604
	Tb927.1.700	phosphoglycerate kinase	8.52939	8.50004	8.49213	7.70067	7.82832	7.6767	8.20536	7.95094	8.14467	8.40513	8.09852	7.99671	8.65869	8.68537	8.50268	9.14064	8.88618	8.61255	8.42692	8.44974	8.52375
	Tb927.10.2010	hexokinase	9.20445	9.25462	9.21792	8.45573	8.39273	8.73095	8.62674	7.97561	8.25979	9.57049	8.13832	9.0264	9.03801	9.14781	9.20893	9.92756	10.0299	9.17911	9.05689	8.93604	8.99748
	Tb927.10.5620	fructose-bisphosphate aldolase, glycosomal	10.5721	10.5915	10.5915	9.68222	9.53379	9.86508	10.2579	9.5957	9.85837	10.8201	9.96229	10.4477	10.4643	10.6748	10.5721	10.7365	10.762	10.4208	10.2277	10.4208	10.2724
	Tb927.11.5520	triosephosphate isomerase	9.00727	8.97355	8.96986	8.41012	8.41763	8.3878	9.01489	8.72479	8.859	8.92993	8.72787	8.81691	9.10188	9.16064	9.04974	9.16248	8.90861	8.72281	8.79582	8.54109	8.64962
	Tb927.10.14140	pyruvate kinase 1	10.7439	10.6972	10.8201	9.89927	9.7321	9.81602	10.8474	10.3999	10.6335	10.6532	10.3694	10.1951	11.1137	11.1137	10.8757	11.1873	11.3254	11.6254	11.6254	11.2768	11.5557
	Tb927.10.2890	enolase	10.4986	10.4813	10.5164	9.94384	9.84845	9.85673	10.5164	10.2579	10.5178	10.4813	10.553	10.3694	10.6115	10.4986	10.553	10.5969	10.5756	10.6411	10.5344	10.6188	10.5548
	Tb927.10.7930	2,3-bisphosphoglycerate-independent phosphoglycerate mutase	8.71559	8.71254	8.69136	8.47382	8.45573	8.47382	8.8637	8.4895	8.54248	8.68537	8.54021	8.54564	8.8268	8.77168	8.76534	8.54458	8.50321	8.71493	8.67615	8.69541	8.70709
cytoplasmictRNA synthetases	Tb927.10.12890	bifunctional aminoacyl-tRNA synthetase, putative	8.18946	8.13603	8.17162	7.76593	7.85645	7.83522	8.02975	7.8581	7.97752	8.15986	7.98139	7.9908	8.14724	8.15755	8.20536	8.02827	8.06782	7.92388	7.75019	7.75226	7.74592
	Tb927.10.1500	methionyl-tRNA synthetase, putative	7.60491	7.63417	7.61824	7.20405	7.3816	7.37422	7.56203	7.53291	7.52149	7.20151	7.38873	7.4343	7.44698	7.18758	7.32842	7.41489	7.4429	7.08765	7.04377	7.08981	6.98525
	Tb927.10.9190	isoleucyl-tRNA synthetase, putative	8.14724	8.12147	8.12777	8.33155	8.38288	8.33904	8.36577	8.3878	8.4225	8.04332	8.31938	8.27409	8.25551	8.06558	8.09655	8.27888	8.35116	8.55159	8.54109	8.63468	8.66094
	Tb927.11.14120	phenylalanyl-tRNA synthetase alpha chain, putative	7.40506	7.47084	7.43219	7.25998	7.27251	7.25543	7.28533	7.26218	7.19778	7.33885	7.28629	7.30669	7.47918	7.43998	7.38464	6.872	6.86386	6.90407	6.85139	6.7554	6.83813
	Tb927.11.1990	arginyl-tRNA synthetase, putative	7.24429	7.17673	7.1676	6.5134	6.56013	6.44055	7.32739	7.22019	7.4343	6.87928	7.17078	6.96661	7.35081	7.16836	7.14976	7.21647	7.06756	6.68253	6.48948	6.57761	6.42413
	Tb927.11.2360	phenylalanyl-tRNA synthetase (beta subunit), putative	7.45415	7.472	7.42015	7.03014	7.07556	7.0347	7.19677	6.98978	7.00524	7.26303	7.10285	7.16527	7.5435	7.47456	7.46603	7.4291	7.35376	7.47318	7.45103	7.34795	7.43511
	Tb927.11.3730	leucyl-tRNA synthetase, putative	7.03958	6.98922	7.00285	6.4991	6.54054	6.49111	7.10355	6.99334	7.03074	6.8177	6.88406	6.87354	7.08703	7.04597	6.96258	7.47646	7.40279	7.26583	7.19545	7.02581	7.11843
	Tb927.11.7170	seryl-tRNA synthetase	7.82348	7.776	7.79418	7.20076	7.18928	7.09438	7.69899	7.63553	7.69158	7.61538	7.59835	7.41686	7.80947	7.83863	7.69603	7.23309	7.22027	6.91516	6.70763	6.80147	6.70688
	Tb927.11.9640	glycyl-tRNA synthetase, putative	7.62117	7.50784	7.64515	7.01908	7.08703	6.96661	7.55112	7.5554	7.74933	7.39402	7.5435	7.32557	7.71158	7.47802	7.55782	7.50744	7.31722	7.06756	7.02987	7.07832	6.96593
	Tb927.3.5580	tryptophanyl-tRNA synthetase	6.92702	6.94786	6.97452	6.85684	6.9232	6.84748	7.19592	7.19164	7.41173	7.06338	7.22494	7.10775	7.20806	7.0584	7.1262	7.27225	7.14419	7.61982	6.7574	7.53392	7.56887
	Tb927.4.2310	asparaginyl-tRNA synthetase, putative	7.7644	7.74611	7.70685	6.89665	6.99922	6.81629	7.72381	7.57033	7.73633	7.45522	7.86691	7.52287	7.90437	8.01181	7.69448	7.5505	7.26835	7.32261	7.09722	7.06232	7.12488
	Tb927.5.1090	threonyl-tRNA synthetase, putative	8.04917	8.01569	8.047	7.82186	7.89884	7.82664	8.14926	7.98514	8.00048	7.89306	7.93976	7.86509	8.0023	7.90798	7.94395	7.71644	7.60413	7.43967	7.2619	7.28692	7.33228
	Tb927.6.1880	aspartyl-tRNA synthetase, putative	6.23934	6.23495	6.20214	5.79119	6.02028	5.79851	6.69052	6.52623	6.81678	5.9953	6.44983	6.11238	6.49849	6.05933	6.23958	6.44753	6.32677	6.32321	6.42472	6.22831	6.26298
	Tb927.6.2060	histidyl-tRNA synthetase	6.0114	5.8963	5.97923	5.55848	5.70795	5.62462	6.18216	6.04061	6.34118	5.715	5.99815	5.74299	6.14968	5.98388	5.94148	5.83056	5.643	5.61994	5.45816	5.46023	5.41098
	Tb927.6.4480	valyl-tRNA synthetase, putative	7.19336	7.17963	7.1924	6.53706	6.73417	6.56646	7.15828	7.04152	7.23649	6.92875	7.05443	6.85987	7.25824	7.08317	7.18514	7.24337	7.15384	6.94987	6.81529	6.86386	6.70112
	Tb927.6.4590	glutamyl-tRNA synthetase, putative	7.56366	7.58281	7.54855	6.86813	6.85153	6.94999	7.63259	7.49481	7.66472	7.41902	7.56754	7.43666	7.69603	7.651	7.65721	7.70046	7.47148	7.23309	7.12938	7.20037	7.00572
	Tb927.6.700	alanyl-tRNA synthetase, putative	7.45266	7.40292	7.38988	6.87253	6.89989	6.83671	7.55908	7.32842	7.35758	7.08768	7.29103	7.09311	7.39832	7.27985	7.33885	7.41635	7.34949	6.95246	6.77951	6.77735	6.90497
	Tb927.6.950	cysteinyl-tRNA synthetase, putative	7.66032	7.59069	7.58942	7.49481	7.46007	7.36473	7.44931	7.30397	7.41584	7.52804	7.47317	7.44102	7.50194	7.72531	7.60093	7.46211	7.44118	7.26835	7.28413	7.41489	7.2619
	Tb927.7.2400	tyrosyl-tRNA synthetase, putative	6.8783	6.84515	6.78041	6.16438	6.2573	6.00774	6.79642	6.7273	6.93087	6.58328	6.8226	6.49345	6.95628	6.68135	6.84416	6.51182	6.47875	6.36697	6.39661	6.30613	6.35114
	Tb927.7.3620	tyrosyl-tRNA synthetase	6.87203	6.82565	6.82964	6.29264	6.44115	6.24672	6.8501	6.73134	6.99507	6.64753	6.80436	6.70431	7.00775	6.9143	6.91161	6.85758	6.70562	6.67619	6.68131	6.64943	6.57075
	Tb927.8.1600	lysyl-tRNA synthetase, putative	8.41513	8.42014	8.43023	7.8634	8.0042	7.78401	8.2999	8.28368	8.31251	8.10907	8.27883	8.10907	8.40763	8.26929	8.38533	8.73074	8.54109	8.3146	8.40125	8.44319	8.3146
	Tb927.8.5330	tyrosyl/methionyl-tRNA synthetase, putative	6.38317	6.29698	6.39632	6.22005	6.15205	6.16041	6.29465	6.34857	6.33043	6.23152	6.35189	6.36219	6.62831	6.30967	6.45682	6.06899	5.85688	5.83635	5.82648	6.01263	6.04029
	Tb927.9.5210	glutaminyl-tRNA synthetase, putative	7.66472	7.71778	7.69899	7.61407	7.69448	7.58681	7.66472	7.78093	7.86691	7.66032	7.73485	7.70245	7.61686	7.52543	7.66192	7.49211	7.57807	7.39251	7.31291	7.37577	7.33371
nucleolar proteins	Tb927.10.1560	Nucleolar protein 91	6.01205	6.00467	5.99149	5.66682	5.71598	5.52422	6.23644	6.28092	6.43525	5.64519	6.26946	5.93495	6.06537	5.93409	5.78267	6.00163	5.476	5.03083	4.94885	4.93109	4.7737
	Tb927.11.3120	nucleolar GTP-binding protein 1	6.85343	6.94048	6.85832	6.76183	6.75829	6.69172	6.94619	7.1208	7.01604	6.72015	6.94048	6.84515	6.90355	6.8226	6.69746	6.87614	6.58838	5.71423	5.71511	5.74461	5.59192
	Tb927.8.5490	Nucleolar protein,Nop52, putative	6.52055	6.55566	6.51445	6.18026	6.26239	6.16416	6.72602	6.78085	6.84465	6.19743	6.70431	6.38198	6.54775	6.45178	6.33657	6.54272	6.26597	5.77289	5.58922	5.64715	5.52042
	Tb927.11.2120	Nucleolar complex protein 1, putative	6.11486	6.13964	6.17158	5.92158	5.92185	5.76988	6.29771	6.29007	6.43961	6.00241	6.31204	6.17158	6.1711	6.21687	6.0894	6.11591	5.70488	5.17803	5.20921	5.20244	5.16806
	Tb927.8.1270	Nucleolar protein 54	5.80988	5.75823	5.81568	5.7435	5.60001	5.56241	5.98006	5.977	5.92583	5.57521	5.96692	5.78346	5.93274	6.2332	5.70108	5.59706	5.12358	4.78989	4.94098	4.87334	4.88021
	Tb927.5.4420	nucleolar RNA helicase II, putative	5.87965	5.83645	5.81303	5.12803	5.26279	4.95468	5.88631	5.7866	6.02916	5.5831	5.97811	5.63665	5.94016	5.83306	5.80555	5.96733	5.74699	5.40327	5.21774	5.24637	5.22328
	Tb927.9.15330	U3 small nucleolar RNA-associated protein 6, putative	4.97494	4.96669	4.92487	4.81568	4.93394	4.70138	4.89533	5.10826	5.23088	4.77075	4.90298	4.84879	4.72213	4.89356	4.65846	4.76703	4.64132	4.2611	4.30771	4.29014	4.20483
	Tb927.11.13930	U3 small nucleolar ribonucleoprotein protein IMP3, putative	5.62575	5.6293	5.6351	5.36473	5.3906	5.39291	5.63636	5.7631	5.59915	5.63834	5.72926	5.65182	5.75465	5.60669	5.74915	5.70404	5.6359	5.13313	5.09114	5.16001	5.03381
	Tb927.10.4740	nucleolar RNA-binding protein, putative	5.60485	5.56432	5.5907	5.43324	5.42602	5.34999	5.4879	5.73128	5.7196	5.5129	5.74505	5.48588	5.66545	5.30931	5.68392	6.17947	6.11264	5.87713	5.66571	5.8527	5.48821
	Tb927.5.840	Nucleolar protein 111	5.91416	5.84422	5.91149	5.9892	5.90723	5.7963	5.88907	6.13776	6.21905	5.80437	6.12394	5.96466	5.65235	6.16157	5.66918	5.61111	5.35871	4.962	5.07618	5.11092	4.98517
	Tb927.3.3590	U3 small nucleolar ribonucleoprotein protein MPP10, putative	5.67029	5.63722	5.65961	5.71283	5.62212	5.65665	5.79484	5.80528	5.87096	5.6418	5.85156	5.75064	5.63371	5.91641	5.50549	4.97447	4.87849	4.37742	4.43968	4.4684	4.47814
	Tb927.7.700	Nucleolar protein 74	5.80628	5.71369	5.78142	5.66275	5.75674	5.64235	5.72514	5.85368	6.00075	5.55475	5.82777	5.75465	5.7978	5.89427	5.66545	5.57146	5.20594	4.9771	5.22396	5.18121	5.03194
	Tb927.4.3840	nucleolar protein, putative	6.43898	6.39292	6.36219	6.12372	6.12394	5.88512	6.62382	6.67968	6.81817	6.21002	6.78765	6.4233	6.47053	6.50012	6.32458	6.40045	6.11155	5.87523	5.84679	5.84307	5.79885
	Tb927.7.650	Nucleolar protein 105	6.26917	6.22985	6.22028	6.05378	6.09482	5.86385	6.16769	6.28932	6.42537	6.06	6.31336	6.15108	6.1623	6.37607	6.06985	6.28014	5.94725	5.71865	5.78416	5.81897	5.69024
	Tb927.10.2580	Nucleolar protein 12 (25kDa), putative	5.80122	5.7631	5.90407	5.962	5.8418	5.77373	5.89869	6.1499	6.11826	5.76112	6.01563	5.9232	5.69417	5.90993	5.61196	5.91605	5.81508	5.43414	5.50336	5.36082	5.38072
	Tb927.8.3870	Nucleolar protein 127	5.30332	5.28761	5.34005	5.07634	5.21929	5.17	5.87262	5.86544	6.24015	5.10632	5.64929	5.16451	5.52585	4.99863	5.24733	5.81541	5.46292	5.69635	5.52042	5.55783	5.32583
	Tb927.1.1030	Nucleolar protein 49	5.30536	5.26863	5.29414	5.57025	5.59521	5.51858	5.40527	5.6483	5.66654	5.24557	5.36348	5.22909	5.21324	5.18503	5.13361	4.99556	5.10674	4.82392	4.7746	4.92274	4.58491
	Tb927.8.1260	Nucleolar protein 112	4.94962	4.90767	4.91689	4.77003	4.82935	4.80414	5.06454	5.07432	5.17219	4.84429	5.03144	4.89533	4.9933	5.01749	4.87344	4.6304	4.3978	4.29542	4.28492	4.18199	4.25315
	Tb927.11.6620	Nucleolar protein 47	5.51326	5.58859	5.56556	5.58609	5.69364	5.57238	5.51247	5.72091	5.66889	5.70195	5.52993	5.57863	5.64897	5.47494	5.58046	5.20594	5.38774	4.94531	5.12424	5.10227	4.80717
	Tb927.4.4950	Nucleolar protein 61	5.32379	5.34124	5.33417	5.41735	5.3431	5.41152	5.46537	5.59943	5.71754	5.32458	5.66305	5.53237	5.3985	5.40564	5.37017	4.94098	5.00327	4.74639	4.73072	4.71934	4.61428
	Tb927.9.2900	U3 small nucleolar RNA-associated protein 10, putative	5.31382	5.32855	5.3794	5.17089	5.15293	5.26	5.32811	5.35935	5.27889	5.40413	5.40933	5.46609	5.23211	5.34346	5.38501	5.87242	5.95145	5.60675	5.57292	5.51932	5.49674
	Tb927.9.5320	nucleolar RNA binding protein, putative	7.47317	7.48898	7.45037	7.00524	6.95219	6.88034	7.51649	7.3004	7.35456	7.21936	7.50424	7.2872	7.7039	7.61686	7.54734	7.143	6.97758	6.91766	6.71213	6.64403	6.70887
	Tb927.8.3750	nucleolar protein 56	8.12147	8.14039	8.1111	7.77438	7.86691	7.73123	8.12584	8.08818	7.99481	7.89701	8.18486	8.04917	8.15986	8.04917	8.01749	7.66606	7.67628	7.39695	7.32673	7.22427	7.22931
	Tb927.11.9080	Nucleolar protein 136	6.54775	6.47283	6.51708	6.22961	6.24997	6.2508	6.47283	6.44862	6.56295	6.32183	6.48834	6.38289	6.51708	6.58399	6.4193	6.49591	6.3937	6.12952	6.2439	6.11519	6.17597
	Tb927.6.2650	nucleolar mif4g domain-containing protein 1	5.48353	5.44617	5.48654	5.42678	5.52824	5.31209	5.47761	5.56649	5.7871	5.34346	5.46431	5.37519	5.35935	5.50976	5.34049	5.18739	4.81467	4.85867	4.96277	4.89539	4.94299
	Tb927.7.2170	Nucleolar protein 168	5.96917	5.95831	5.96039	5.59039	5.56556	5.53499	6.17821	6.00606	6.13755	5.92407	6.13529	5.95566	6.13642	6.19576	5.93972	6.31454	6.0697	6.06211	6.07825	6.02226	6.03675
	Tb927.11.6790	Nucleolar protein 89	6.83931	6.86503	6.91988	6.4172	6.58293	6.29238	6.90355	6.95975	7.01484	6.71151	6.98863	6.8783	6.88034	6.90355	6.91328	6.85449	6.71675	6.63342	6.55047	6.4674	6.58954
	Tb927.8.730	nucleolar RNA-binding protein, putative	8.20983	8.20075	8.25764	8.09466	8.01749	7.66639	8.55657	8.54292	8.53977	8.05724	8.73714	8.47642	8.42518	8.59828	8.291	8.31762	8.12901	8.24971	8.24682	8.19292	8.29367
	Tb927.9.2470	nucleolar protein	8.81691	8.77805	8.77486	8.68836	8.63828	8.65576	8.8603	8.56758	8.58093	8.81691	8.65576	8.78445	8.8401	8.8603	8.79734	8.49981	8.43016	8.53066	8.51344	8.51002	8.60161
	Tb927.11.2640	Nucleolar protein 53	5.50879	5.48825	5.48181	5.47933	5.38875	5.42168	5.3831	5.62404	5.63636	5.50438	5.63776	5.62903	5.38728	5.4504	5.51626	4.66015	4.60018	4.7857	4.86231	4.86474	4.78024
	Tb927.8.760	nucleolar RNA-binding protein	8.37308	8.34141	8.34886	8.17162	8.16638	7.9908	8.61814	8.59828	8.71777	8.39026	8.81363	8.56207	8.50533	8.57589	8.48687	8.29962	8.23246	8.62357	8.65716	8.71493	8.61255
	Tb927.9.2490	nucleolar protein	6.81486	6.78397	6.77715	6.58482	6.55466	6.54742	6.81872	6.41078	6.534	6.8461	6.66385	6.65792	6.88584	7.06401	6.85106	6.04786	5.92027	6.16119	6.09471	6.26141	6.29034
	Tb927.11.1080	Nucleolar protein 60	6.9909	6.97804	6.97393	6.702	6.78993	6.70564	6.92807	7.04467	7.01368	6.90478	6.85586	6.87401	7.01728	6.74021	7.06608	6.4028	6.51548	6.8374	6.78442	6.74859	6.88562
	Tb927.3.3970	Cell growth-regulating nucleolar protein, putative	6.75919	6.74967	6.7702	6.91009	6.63258	6.7273	7.0721	7.08108	7.08703	6.71111	7.0434	6.88349	6.96996	7.45745	6.89665	6.85376	6.8296	7.30591	7.38465	7.31578	7.4888
	Tb927.8.750	nucleolar RNA-binding protein, putative	6.56123	6.47705	6.49723	6.98863	6.70039	6.73856	6.46839	6.5772	6.55749	6.63332	6.86094	6.73417	6.31649	6.6198	6.41563	5.89248	6.00294	6.38662	6.49944	6.53228	6.52471
	Tb927.1.2430	histone H3, putative	9.35694	9.36719	9.39324	9.25929	9.17362	9.20893	9.20893	9.12671	9.02072	9.35694	9.15635	9.40917	9.46966	9.85673	9.38798	9.20734	8.99265	9.22459	9.13524	9.23039	9.14606
	Tb927.1.880	Midasin, putative	5.4879	5.44861	5.46465	5.29288	5.27732	5.25502	5.53431	5.55887	5.60725	5.22496	5.68775	5.3467	5.42892	5.52824	5.28595	6.58274	6.34105	6.0322	5.93187	5.85238	5.82584
	Tb927.10.10030	hypothetical protein, conserved	6.26059	6.06448	6.13367	5.9146	5.99794	5.83352	6.0935	6.05465	6.08808	5.99859	5.99772	6.03673	6.3227	6.14852	6.07875	6.23083	6.18066	6.27424	6.16157	5.90973	6.08806
	Tb927.10.10460	histone H2B, putative	5.04903	5.22995	5.21671	5.0071	4.92257	5.13028	5.07837	5.05546	5.19074	5.22331	5.13264	5.17046	5.28886	4.9618	5.3242	6.53506	6.57872	6.56373	6.47618	6.57075	6.44899
	Tb927.10.10830	RGG-containing protein 2	3.84766	4.03444	4.04774	4.83883	4.77628	4.90947	3.94474	4.66968	4.23906	4.07812	4.40755	4.31502	4.15658	4.30974	4.00267	5.07982	4.86352	4.35274	4.3865	4.47316	4.3402
	Tb927.10.11390	60S ribosomal protein L6, putative	9.89061	9.80808	9.84845	10.1712	10.2073	10.1141	9.92576	10.0711	10.0939	9.89061	10.0401	9.96229	10.02	10.2073	9.89927	9.73963	9.72164	9.92756	9.87477	9.82451	9.82451
	Tb927.10.11400	WD domain, G-beta repeat, putative	5.4676	5.38687	5.3431	5.40786	5.4239	5.44408	5.28554	5.46725	5.54455	5.38537	5.41624	5.30931	5.12179	5.09055	5.30852	4.94017	4.88607	4.80427	4.74434	4.9067	4.74864
	Tb927.10.12430	Noc2p family, putative	6.42366	6.45713	6.44231	6.28016	6.26465	6.22746	6.60343	6.81009	6.73326	6.2332	6.66678	6.47283	6.37274	6.51306	6.33572	6.51497	6.31316	5.69258	5.64159	5.61016	5.58691
	Tb927.10.13180	Nrap protein, putative	6.22985	6.30477	6.21463	6.16132	6.13073	6.06249	6.36615	6.47856	6.44475	6.17796	6.44953	6.30607	6.24746	6.22675	6.2139	6.39515	6.12147	6.05284	6.09435	6.09471	6.15369
	Tb927.10.1390	Hypoxanthine-guanine-xanthine phosphoribosyltransferase	7.63259	7.61407	7.67955	6.62943	6.87571	6.71972	6.97516	6.89157	6.80436	7.19516	6.91644	7.13895	7.6242	7.47685	7.44581	7.47318	7.39066	7.08471	6.84511	6.88005	6.95246
	Tb927.10.14330	Utp14 protein, putative	6.56192	6.62348	6.55086	6.37917	6.3675	6.19318	6.5078	6.60488	6.60998	6.50335	6.69211	6.62831	6.57786	6.83624	6.58919	6.5865	6.42666	6.51125	6.56967	6.51075	6.44101
	Tb927.10.14610	leucine-rich repeat protein (LRRP), putative	6.15923	6.07716	6.11964	6.00733	5.95459	6.00733	6.10489	5.95765	6.14463	6.13119	6.0744	6.0205	5.91687	6.23468	6.09836	5.93608	5.96334	5.82235	5.71337	5.83538	5.71191
	Tb927.10.14750	Fibrillarin 2	6.13822	6.08645	6.10879	5.68181	5.78565	5.65908	6.16793	6.12757	6.30012	5.88907	6.22224	5.90495	6.181	6.12075	6.03903	6.30912	6.31368	6.13255	6.02157	6.09178	6.09099
	Tb927.10.15380	U3 snoRNA-associated protein UTP11, putative	5.08032	5.19482	5.17046	5.06042	5.01233	4.96846	5.21887	5.18989	5.37286	5.14783	5.44999	5.2954	5.37556	5.50472	5.17261	4.89033	4.42511	4.45804	4.48326	4.5364	4.45226
	Tb927.10.15810	Fcf1, putative	4.65347	4.87169	4.77424	4.8132	4.75332	4.74542	4.90652	5.02828	4.99813	4.80282	5.08377	4.93341	4.7519	4.79004	4.78497	4.01393	3.77239	4.14364	4.25443	4.20844	4.31503
	Tb927.10.1720	ATP-dependent DEAD/H RNA helicase, putative	5.78242	5.7385	5.7494	5.56995	5.70276	5.57677	5.86933	5.96291	6.06092	5.56432	5.75015	5.65093	5.86099	5.71906	5.66625	6.02226	5.62368	5.1802	5.08587	5.16873	4.99136
	Tb927.10.1960	hypothetical protein, conserved	5.62269	5.68509	5.61755	5.44088	5.49339	5.4738	5.74454	5.73467	5.82231	5.62242	5.7871	5.76459	5.83283	5.73341	5.74688	5.63711	5.08337	4.97373	4.9505	4.92524	4.94138
	Tb927.10.2700	predicted WD40 repeat protein	6.02874	6.01939	6.1269	5.977	5.90788	5.89981	6.03048	6.13461	6.05557	5.94213	6.08081	6.04038	6.06742	6.06964	6.02298	5.45359	5.32523	5.01534	5.12635	5.01899	4.99641
	Tb927.10.3390	predicted TLD domain protein	5.60669	5.57584	5.68482	5.73076	5.67302	5.68017	5.51924	5.58761	5.55788	5.64689	5.60366	5.7108	5.52087	5.76913	5.66275	5.13313	5.37961	5.43838	5.37455	5.5019	5.39738
	Tb927.10.6320	CBF/Mak21 family, putative	4.78431	4.77965	4.78845	4.54915	4.64703	4.62449	4.87814	4.90767	4.98106	4.53362	4.86723	4.65347	4.61166	4.5472	4.66894	4.40023	4.45993	4.01476	3.85732	3.89544	3.85934
	Tb927.10.7330	40S ribosomal protein S24E, putative	8.69136	8.68537	8.67345	8.73714	8.8235	8.75902	8.85353	8.96618	8.98671	8.64991	8.85353	8.66163	8.75273	8.50533	8.74648	8.39174	8.70318	8.76697	8.82954	8.76697	8.73074
	Tb927.10.7430	GTP-binding protein, putative	6.15205	6.08166	6.09482	6.14143	6.13895	6.0758	6.05042	6.14807	6.09232	6.01118	6.02204	5.90723	6.17065	6.13551	6.01541	5.65999	5.57862	5.02126	5.15494	5.22427	5.29727
	Tb927.10.7500	fibrillarin	7.84685	7.69158	7.75091	7.14907	7.30962	7.11525	7.64093	7.79581	7.9169	7.6036	7.93398	7.68836	7.89306	7.84871	7.79581	7.20897	7.18961	7.13297	7.05059	7.08868	6.82433
	Tb927.10.7810	Pre-rRNA-processing protein ESF1, putative	6.51373	6.44387	6.5178	6.52289	6.47347	6.27658	6.46015	6.62792	6.67696	6.27556	6.65909	6.51202	6.38374	6.79174	6.34337	6.238	5.9143	6.00499	6.02472	6.10968	6.06396
	Tb927.10.8890	kinetoplast DNA-associated protein, putative	5.93851	5.96716	6.00012	5.99575	5.60873	5.81921	5.61109	5.37481	5.48486	6.00539	5.7385	5.88609	6.21025	6.78453	5.96895	5.50958	5.35325	5.49846	5.40004	5.3718	5.52442
	Tb927.10.9920	hypothetical protein, conserved	5.32692	5.26402	5.29206	5.32656	5.31697	5.22069	5.42892	5.41663	5.42531	5.13495	5.22496	5.41376	5.52931	5.14966	5.26	4.69707	4.66722	4.62387	4.74907	4.68871	4.74731
	Tb927.11.10480	PQQ-like domain/WD domain, G-beta repeat/Utp21 specific WD40 associated putative domain containing protein, putative	5.89958	5.81081	5.8719	5.80528	6.00123	5.77099	6.03497	6.27633	6.29597	5.94254	6.181	6.18915	6.12101	5.96627	5.93693	5.74014	5.56412	5.60395	5.60757	5.65226	5.6162
	Tb927.11.1050	ribosome production factor 1, putative	6.61113	6.56227	6.58525	6.58365	6.61793	6.55366	6.52967	6.62983	6.56539	6.50744	6.6302	6.55431	6.54363	6.69331	6.63889	6.30956	6.15103	6.22509	6.20527	6.11334	6.16936
	Tb927.11.11010	hypothetical protein, conserved	8.76534	8.75273	8.78125	8.67642	8.621	8.58146	8.73095	8.53479	8.609	8.87737	8.7004	8.75902	8.79088	8.98843	8.78766	8.57282	8.49642	8.50321	8.43341	8.60889	8.4729
	Tb927.11.11480	Trichohyalin, putative	7.51533	7.39517	7.49723	7.55278	7.22743	7.41067	7.36611	7.16221	7.0714	7.39102	7.2409	7.37319	7.32172	7.80789	7.3198	6.77525	6.71607	6.35784	6.31719	6.39944	6.38289
	Tb927.11.12930	Mitoribosomal LSU assembly factor 2	6.23152	6.21025	6.29238	6.1962	6.17275	6.24215	6.25032	6.26006	6.26006	6.20667	6.17698	6.25782	6.15652	6.12329	6.23273	5.914	5.90098	5.78291	5.89281	5.85432	5.99426
	Tb927.11.14310	small nuclear ribonucleoprotein Sm-G	6.00561	6.06849	6.10216	5.88374	5.76988	5.64464	6.01677	5.97547	6.10018	6.12439	6.01699	5.95163	6.30818	6.29962	5.99149	5.30091	5.11724	5.02163	4.81959	5.08865	4.90709
	Tb927.11.1670	cysteine desulfurase	5.75516	5.67387	5.69532	5.77683	5.63135	5.88808	5.71369	5.58106	5.48421	5.69143	5.63749	5.76215	5.62377	5.90314	5.64235	5.03345	5.2287	4.87127	4.92736	4.88564	5.03822
	Tb927.11.420	Fcf2 pre-rRNA processing, putative	6.78127	6.71666	6.80191	6.82656	6.98558	6.94558	6.67243	6.80191	6.73229	6.76799	6.7767	6.89936	6.84222	6.6402	6.82009	6.25334	6.18977	6.33785	6.48587	6.40045	6.43202
	Tb927.11.4450	ALBA-Domain Protein	8.74648	8.73714	8.78445	8.48687	8.55657	8.4895	8.64699	8.57312	8.72388	8.84345	8.71559	8.7004	8.8202	8.88771	8.87737	8.48966	8.58355	8.77926	8.64587	8.61989	8.69154
	Tb927.11.460	predicted WD40 repeat protein	5.32577	5.24813	5.18681	5.10871	5.13963	5.14513	5.4152	5.40751	5.56175	5.05152	5.32577	5.18551	5.18452	5.2781	5.21324	5.16033	4.86906	4.77278	4.76837	4.75874	4.63317
	Tb927.11.5250	hypothetical protein, conserved	5.84491	5.91124	5.907	5.63636	5.68802	5.70108	5.86265	5.86726	5.85901	5.7504	5.9748	5.91816	5.94126	6.00333	5.87814	5.95581	5.74936	5.60482	5.55494	5.54349	5.60956
	Tb927.11.5810	Surfeit locus protein 6, putative	6.1291	6.1135	6.14647	6.22174	6.02538	6.05042	6.35958	6.46934	6.37301	6.07602	6.58599	6.39464	6.31414	6.26006	6.20144	5.96561	5.7657	5.69576	5.83148	5.89154	5.85941
	Tb927.11.6280	pyruvate phosphate dikinase	6.09614	6.13047	6.16518	6.03854	6.07854	6.00839	6.24795	6.28118	6.11399	6.08961	6.30401	6.39882	6.12051	6.08439	6.15229	5.46783	5.91272	6.06323	5.96625	5.94399	5.89248
	Tb927.11.8050	Sas10/Utp3/C1D family/Sas10 C-terminal domain containing protein, putative	6.7034	6.72523	6.7034	6.31732	6.40112	6.18313	6.88086	7.0265	7.12012	6.6302	6.91586	6.71072	6.84416	6.76712	6.66346	6.46787	6.22017	5.71976	5.85498	5.79574	5.49326
	Tb927.11.8270	hypothetical protein, conserved	6.10467	6.0069	5.98876	5.74076	5.8511	5.68802	5.98965	6.11782	6.22254	5.90969	6.07672	5.86362	6.0352	5.92562	5.97592	5.91638	5.6543	5.5271	5.42063	5.49326	5.49816
	Tb927.11.8770	ATP-dependent RNA helicase FAL1, putative	7.44209	7.43219	7.47317	7.472	7.47574	7.37528	7.472	7.49366	7.71462	7.45266	7.73633	7.59581	7.52287	7.61968	7.53569	7.15491	7.1068	7.3295	7.3295	7.38157	7.35975
	Tb927.11.9210	NOL1/NOP2/sun family, putative	5.9036	5.94016	5.94437	6.05173	6.02116	5.8645	6.00173	6.20144	6.19552	5.82133	6.10993	5.94953	6.12235	6.06763	6.01002	5.35446	5.12284	5.15801	5.07583	5.18087	5.08373
	Tb927.11.9700	transcription factor BTF3, putative	8.80059	8.73404	8.80709	8.88081	9.13511	8.79734	8.80059	9.13511	9.12034	8.76534	8.96618	8.7496	8.78445	8.32418	8.87052	8.40444	8.69929	8.78338	8.78752	8.6384	8.66472
	Tb927.11.9710	60S ribosomal protein L10a, putative	9.86508	9.94384	9.86508	10.1032	10.245	10.1253	9.96229	10.1141	10.1268	9.94384	10.0923	9.94384	9.92576	9.69622	9.92576	9.74873	9.84433	9.97181	10.0916	9.91678	9.88512
	Tb927.2.2430	casein kinase II, alpha chain	5.4405	5.35153	5.40044	5.28424	5.04348	5.33696	5.21155	5.051	4.87928	5.58018	5.11857	5.3041	5.46011	5.78611	5.38236	4.45456	4.63879	4.22737	4.14213	4.06176	4.21777
	Tb927.2.2950	Nop14-like family, putative	5.3831	5.43824	5.47008	5.30174	5.27976	5.41735	5.49922	5.54789	5.61458	5.47422	5.58761	5.56491	5.39254	5.48932	5.37163	5.18504	5.28213	4.74341	4.70337	4.64919	4.67526
	Tb927.2.4210	Phosphoenolpyruvate carboxykinase [ATP], glycosomal	8.07124	8.04332	8.00618	7.93218	7.97365	7.94742	8.32677	8.13832	8.22284	8.11303	8.18705	8.12984	8.23509	7.99481	8.12777	7.89412	7.82051	8.09969	8.09716	8.10499	8.08422
	Tb927.3.1350	hypothetical protein, conserved	5.50406	5.45761	5.41189	5.068	5.2158	5.05546	5.53631	5.53366	5.55412	5.22761	5.50472	5.30698	5.53024	5.42566	5.38159	5.14961	4.45804	4.64575	4.63831	4.62242	4.69066
	Tb927.3.1820	mitochondrial RNA binding complex 1 subunit	5.5834	5.52962	5.63665	5.61547	5.40453	5.45455	5.58609	5.45656	5.44512	5.65665	5.62518	5.69663	5.80015	5.92538	5.67832	4.08116	3.85732	4.17015	4.16841	4.13819	4.09605
	Tb927.3.3160	Nuclear poly(A) polymerase 1	5.62661	5.67912	5.73001	6.2186	6.18051	6.41189	6.09211	6.26163	5.99706	5.79555	6.04593	6.04411	5.92647	5.83737	5.75339	5.53871	5.38684	5.50563	5.48067	5.43325	5.42434
	Tb927.3.3260	hypothetical protein, conserved	5.81778	5.715	5.7907	5.75258	5.67609	5.73027	5.78294	5.76913	5.77301	5.73128	5.70002	5.80219	5.60336	5.72461	5.68686	5.46728	5.24761	5.07064	4.98982	5.02603	4.88393
	Tb927.3.3490	High mobility group protein TDP1	7.75091	7.78401	7.79045	7.74611	7.5554	7.58281	7.74089	7.63822	7.64093	7.71014	7.73932	7.76593	7.96631	8.18946	7.80064	7.20774	7.09182	7.20288	7.01044	7.13056	7.1142
	Tb927.3.620	ATP-dependent DEAD/H RNA helicase, putative	6.18193	6.14852	6.08209	6.11553	6.20329	6.09527	6.17481	6.35109	6.33952	5.99968	6.21687	6.20283	5.98541	6.02826	5.92562	6.11995	5.90036	5.64393	5.78142	5.76482	5.60564
	Tb927.4.2010	acyl-CoA binding protein, putative	6.18961	6.11148	6.10102	6.22648	6.05621	6.15061	6.0955	5.97502	5.94169	6.27633	6.0912	6.323	6.19743	6.38401	6.37356	5.24761	5.235	4.87896	5.1298	5.06313	5.02603
	Tb927.4.2350	twinfilin	5.70627	5.67832	5.7466	5.67609	5.58398	5.69505	5.73779	5.5627	5.72014	5.74273	5.78373	5.60725	5.93364	5.98432	5.8532	4.87896	4.5411	4.68536	4.67428	4.69897	4.71063
	Tb927.4.2630	ATP-dependent DEAD/H RNA helicase, putative	5.92495	5.96627	5.99395	5.89584	5.86219	5.78975	5.93604	6.03992	6.13573	5.91124	6.05842	6.0935	6.10313	6.09372	5.93409	5.85941	5.60929	5.53417	5.66346	5.50563	5.55812
	Tb927.4.3670	CBF/Mak21 family, putative	6.3747	6.4116	6.36045	5.88762	5.97076	5.96759	6.50744	6.41105	6.62125	6.15445	6.37247	6.1998	6.43525	6.13529	6.33322	6.20169	6.18623	5.85528	5.8157	5.74874	5.68721
	Tb927.4.470	snoRNP protein GAR1, putative	4.58196	4.80222	4.78431	5.00293	4.95524	4.97888	4.69071	5.14102	5.12128	4.66894	5.19837	4.91334	5.016	5.15522	4.70138	6.36006	6.29393	5.914	5.83909	5.86844	5.70764
	Tb927.4.750	50S ribosomal protein L7Ae, putative	7.25998	7.18038	7.22579	7.08108	7.12847	6.85541	7.20725	7.37222	7.28165	7.08383	7.31888	7.26563	7.31277	7.30485	7.20882	7.57807	7.45258	7.54505	7.46994	7.49691	7.4818
	Tb927.5.2660	NUC130/3NT domain/SDA1, putative	6.83532	6.78497	6.83096	6.82919	6.79459	6.6741	6.93087	7.12916	7.12395	6.76226	7.11727	7.07421	6.84562	6.90685	6.76929	7.02488	6.82653	6.65313	6.71344	6.58215	6.54112
	Tb927.5.3850	XRN 5'-3' exonuclease N-terminus, putative	6.47542	6.43961	6.4316	6.37084	6.46418	6.28092	6.6841	6.81536	6.83883	6.27532	6.7446	6.53535	6.50107	6.41334	6.39264	6.66042	6.52039	6.86386	6.8736	6.81442	6.83367
	Tb927.5.4310	GTP-binding protein, putative	6.00419	5.95788	5.97185	5.9999	5.96716	5.87425	5.98876	6.18313	6.1362	5.87942	6.0749	5.92891	5.76913	6.05732	5.83619	5.65597	5.60282	5.32215	5.32822	5.44412	5.23439
	Tb927.6.2780	U3 small nuclear ribonucleoprotein (snRNP), putative	6.40458	6.48904	6.50609	5.95501	6.1079	5.99237	6.36304	6.47248	6.45505	6.19389	6.40195	6.28756	6.48014	6.38256	6.43285	6.65139	6.3942	6.183	6.24514	6.01607	6.15293
	Tb927.6.4340	small nuclear ribonucleoprotein, putative	6.20763	6.17604	6.12148	6.02007	6.17747	6.12372	6.02093	6.06537	6.0894	6.07349	5.97878	5.95072	6.1836	5.92495	6.14625	5.95309	6.13178	5.84992	5.82584	5.786	5.89655
	Tb927.7.3040	F-box and WD40 domain containing protein	5.52585	5.41189	5.51894	5.42963	5.28341	5.36131	5.40188	4.88047	4.77965	5.40527	5.18357	5.05305	5.53756	5.70766	5.41913	4.66216	4.80571	5.10574	5.06169	4.91206	5.19228
	Tb927.7.3780	Nuclear poly(A) polymerase 2	6.52258	6.51234	6.4792	6.43651	6.58955	6.58885	6.46388	6.49405	6.60093	6.54575	6.52522	6.46078	6.37579	6.32156	6.5239	6.15638	6.10598	5.95347	5.91006	5.90225	5.83663
	Tb927.7.4220	WD domain, G-beta repeat/Dip2/Utp12 Family, putative	5.89265	5.90586	5.8634	5.80482	5.93093	5.78095	6.02801	6.2115	6.20003	5.73999	6.11286	5.93318	5.97437	5.92	5.88512	6.17518	5.82171	5.78353	5.88645	5.77461	5.81094
	Tb927.7.4340	Protein of unknown function (DUF1253), putative	6.27046	6.25805	6.29107	6.2098	6.21642	6.12214	6.22476	6.33545	6.27454	6.23421	6.30851	6.32774	6.2598	6.32211	6.22152	6.03324	5.80764	5.86565	5.87211	5.91768	5.86251
	Tb927.7.5550	TLD, putative	5.42282	5.32618	5.31621	5.63776	5.66465	5.61755	5.47933	5.68828	5.55504	5.51754	5.65037	5.69585	5.49033	5.39514	5.40374	4.0767	4.06093	4.23996	4.32025	4.20483	4.20268
	Tb927.7.580	GTP-binding protein, putative	6.36219	6.37971	6.33984	6.55334	6.43715	6.33455	6.27831	6.15229	6.17912	6.36836	6.21224	6.4251	6.27735	6.59443	6.32105	5.68365	5.69755	6.02089	6.02053	6.09576	6.08956
	Tb927.7.7450	GTP-binding protein, putative	6.34143	6.323	6.30686	6.00467	6.10766	6.0374	6.38713	6.43342	6.591	6.3144	6.53035	6.37858	6.53917	6.49849	6.43097	6.41453	6.18743	5.72031	5.70886	5.71105	5.56552
	Tb927.8.1980	Beta propeller protein 1	5.91506	5.94298	5.91302	5.63749	5.75465	5.64802	6.05777	6.10125	6.16884	5.78854	5.97635	5.85629	6.06917	5.91215	5.86933	6.21762	5.79693	5.4885	5.40268	5.46141	5.44412
	Tb927.8.2000	cyclophilin, putative	6.94558	6.91713	6.94838	6.5675	6.6061	6.30686	7.02712	7.07976	7.32646	6.63058	7.10065	6.88249	7.05569	6.99334	6.79221	7.38907	7.01138	6.33405	6.18662	6.28947	6.13372
	Tb927.8.2600	WD domain, G-beta repeat/BING4CT (NUC141) domain containing protein, putative	6.24096	6.30607	6.31926	6.15469	6.15275	5.98366	6.13732	6.30579	6.20076	6.19437	6.40514	6.27991	6.37139	6.49981	6.30554	6.13604	5.83358	5.55783	5.66171	5.55378	5.58661
	Tb927.8.4290	Ribosome biogenesis protein Nop16, putative	6.20237	6.28092	6.19082	6.22197	6.17388	6.09973	6.17322	6.17604	6.05465	6.07693	6.18845	6.22936	6.26392	6.49692	6.31076	6.84749	6.57599	6.88724	7.01236	6.98881	6.97843
	Tb927.8.4450	RNA-binding protein, putative	6.56539	6.55644	6.62569	6.28068	6.34037	6.083	6.54465	6.59483	6.59843	6.33043	6.73682	6.50075	6.62983	6.6377	6.52656	6.14248	5.8669	5.83604	5.81835	5.74786	5.65941
	Tb927.8.7260	kinetoplast-associated protein, putative	4.6962	4.79004	4.69156	4.89295	4.55668	4.68921	4.75543	4.70516	4.61332	4.87103	5.0288	5.065	4.86026	5.06203	4.79631	5.02756	4.70485	4.90793	4.92985	5.03083	4.98239
	Tb927.8.7470	hypothetical protein, conserved	6.44534	6.45912	6.45775	6.42173	6.47669	6.45912	6.64947	6.68651	6.68651	6.44896	6.69702	6.60891	6.53569	6.42266	6.46934	6.37403	6.30698	6.01226	5.96302	5.9764	5.8781
	Tb927.9.10400	hypothetical protein, conserved	8.25089	8.25764	8.24408	7.64809	7.80228	7.40076	8.48164	8.60676	8.77382	7.83199	8.69437	8.25979	8.46346	8.23741	8.16206	8.26131	7.9832	8.09214	7.9476	7.75019	7.84034
	Tb927.9.11250	predicted WD40 repeat protein	6.48981	6.51742	6.48114	6.15445	6.21736	6.12757	6.43525	6.60271	6.68047	6.35759	6.65157	6.4839	6.68253	6.4908	6.59588	6.63835	6.34287	5.88835	5.99127	5.96334	5.88157
	Tb927.9.11720	Iron-sulfur cluster assembly protein	6.40404	6.37167	6.42718	6.64134	6.44144	6.57262	6.30998	6.2563	6.09277	6.39882	6.21905	6.45305	6.25303	6.40906	6.24549	5.61139	5.82744	5.88058	5.76657	5.94299	5.81719
	Tb927.9.11840	pre-rRNA-processing protein PNO1, putative	6.10193	6.11782	6.21175	5.99149	5.83136	5.87582	6.06048	5.94324	6.14348	5.89449	6.20354	5.95675	5.97833	6.2115	5.98299	5.7885	5.66317	5.26819	5.34742	5.24667	5.26541
	Tb927.9.13350	hypothetical protein, conserved	6.06537	5.99416	6.03673	6.19645	6.24894	6.13274	6.24015	6.2855	6.41105	6.00419	6.24378	6.23693	6.23911	6.27991	6.08982	5.45672	5.38743	5.73153	5.60564	5.78082	5.61932
	Tb927.9.14430	Casein kinase II	7.12687	7.14098	7.08383	7.4515	7.38663	7.43324	7.26904	7.35558	7.29392	7.08641	7.17529	7.15673	7.1403	7.0721	7.079	6.78098	6.59665	6.3637	6.32585	6.31762	6.24761
	Tb927.9.1880	WD domain, G-beta repeat, putative	7.01728	7.0721	7.0584	6.94944	6.92653	6.99922	7.02319	6.95807	7.10621	6.98558	6.93651	6.92602	7.06938	6.98439	7.01728	6.85299	6.78513	6.52302	6.46039	6.48231	6.46087
	Tb927.9.5150	13 kDa ribonucleoprotein-associated protein, putative	8.50268	8.48687	8.49476	8.32418	8.40513	8.196	8.45573	8.56482	8.51028	8.30271	8.52401	8.60676	8.75902	8.93351	8.49476	8.11312	8.20974	8.26423	8.14347	8.02593	8.15705
	Tb927.9.8200	Pescadillo N-terminus/BRCA1 C Terminus (BRCT) domain containing protein, putative	5.98834	5.99706	5.95722	5.77805	5.84041	5.69337	6.00886	6.03345	6.13097	5.76837	6.20736	5.89199	5.86956	5.99772	5.86099	5.7505	5.662	5.39649	5.28553	5.3819	5.16274
	Tb927.9.8720	fructose-1,6-bisphosphatase	7.77934	7.86691	7.85645	7.52406	7.57033	7.52926	7.94914	7.75773	7.8581	7.68984	7.79418	7.57458	7.8807	7.79209	7.79418	7.99312	7.99549	8.09459	8.1516	8.06782	8.07644
	Tb927.9.9020	ribosome-interacting GTPase 2, putative	6.19413	6.19194	6.21618	6.20835	6.25104	6.12075	6.38457	6.49247	6.37887	6.22051	6.42952	6.39937	6.36416	6.38685	6.19645	6.0497	5.79091	5.71807	5.69138	5.70404	5.82961
	Tb927.5.1560	ATP-dependent DEAD/H RNA helicase, putative	6.19246	6.20523	6.23495	5.86865	5.80604	5.96102	6.31102	6.34091	6.38486	6.02538	6.25829	6.20003	6.40718	6.22224	6.10535	6.39709	6.03079	5.1473	5.34078	5.30243	5.12526
	Tb927.9.15060	rRNA processing protein, putative	5.52087	5.5108	5.53853	5.17046	5.23633	5.1864	5.64606	5.70924	5.83945	5.41041	5.71395	5.51894	5.71934	5.51924	5.39891	5.81985	5.52504	4.71405	4.88779	4.83668	4.74907
	Tb927.7.270	ribosome production factor 2	6.53336	6.38514	6.4617	6.02959	6.02362	6.00912	6.64057	6.66678	6.70858	6.00099	6.49496	6.29674	6.73815	6.32458	6.27556	6.48587	6.18585	5.54841	5.5039	5.41567	5.43206
	Tb927.10.10010	mRNA turnover protein 4 homolog, putative	6.56295	6.56192	6.56576	6.24096	6.27782	6.05754	6.58399	6.7601	6.76579	6.27966	6.6762	6.54607	6.72238	6.56013	6.47347	6.898	6.33495	5.97942	5.97306	5.90659	5.86346
	Tb927.7.970	60S ribosomal export protein NMD3	6.35812	6.35356	6.33017	6.09482	6.12306	6.01785	6.51268	6.62276	6.77803	6.03476	6.54948	6.2186	6.39052	6.21835	6.21437	6.65313	6.30086	5.83148	5.81599	5.71659	5.73417
	Tb927.10.7450	Ribosomal RNA processing protein 41A	5.44191	5.39022	5.42713	5.34198	5.3985	5.32262	5.50472	5.58369	5.82513	5.45621	5.53597	5.45945	5.56108	5.24733	5.55693	5.41301	5.19228	4.88479	4.92654	4.96705	4.66722
	Tb927.1.1370	rRNA biogenesis protein, putative	4.63853	4.65769	4.70138	4.47373	4.41938	4.38331	4.63103	4.65693	4.82728	4.70285	4.78707	4.73189	4.81446	4.81061	4.65769	4.4645	4.06682	3.86875	3.97371	3.97016	3.89343
	Tb927.2.4550	2'-O-ribose RNA methyltransferase SPB1 homolog	6.39146	6.38346	6.43834	6.11759	6.1421	5.92714	6.45505	6.50712	6.66476	6.19006	6.67658	6.31076	6.38772	6.53781	6.24746	6.28305	6.07597	5.90555	5.70735	5.84425	5.66059
	Tb927.10.6290	ATP-dependent DEAD/H RNA helicase, putative	5.6249	5.60576	5.61025	5.55693	5.49001	5.42892	5.62518	5.66465	5.81518	5.57832	5.67329	5.56804	5.71004	5.63834	5.56834	5.49213	5.30091	5.20088	5.16001	5.13554	4.97975
	Tb927.6.1900	essential nuclear protein 1, putative	6.44085	6.32592	6.34691	5.94126	5.94593	5.94414	6.45473	6.53101	6.57684	6.26768	6.55816	6.32565	6.60024	6.4057	6.42173	6.45992	6.41268	6.00819	5.97844	5.95508	5.86126
	Tb927.11.4980	ATP-dependent DEAD/H RNA helicase, putative	5.8039	5.84563	5.82729	5.77554	5.74142	5.57521	5.77504	5.90003	5.93764	5.717	5.85629	5.76386	5.85768	5.82612	5.72115	5.57031	5.50044	5.18537	5.16406	5.21974	5.08091
	Tb927.7.4670	ribosomal RNA processing protein 4	4.38572	4.65846	4.51781	4.37795	4.43229	4.45049	4.72878	4.73954	4.80162	4.4993	4.64865	4.79769	4.87576	4.68046	4.80101	4.49886	4.31094	4.0734	4.0881	4.17179	4.1275
	Tb927.9.13340	Nop53 (60S ribosomal biogenesis), putative	6.13002	6.05799	6.05465	6.2115	6.04324	6.04661	6.15901	6.28956	6.28731	5.98767	6.25377	6.18822	6.23888	6.32432	6.00173	6.09214	5.63742	5.64777	5.75021	5.63311	5.60815
	Tb927.8.4800	hypothetical protein, conserved	5.83352	5.83525	5.87582	5.89819	5.8316	5.8691	5.5889	5.76064	5.8342	5.79046	5.80219	5.79245	5.59397	5.64956	5.67912	5.80496	5.7541	5.48764	5.37845	5.47628	5.41947
	Tb927.10.7440	ATP-dependent RNA helicase MTR4	6.29987	6.21463	6.2563	6.06386	6.1269	6.02607	6.44626	6.49526	6.64535	6.11848	6.29771	6.11508	6.29935	6.29544	6.23129	6.53286	6.49277	6.21002	6.21002	6.23723	6.14248
	Tb927.1.560	WD domain, G-beta repeat, putative	5.94058	5.88512	5.90561	5.8677	5.91906	5.79459	5.70766	5.99596	5.9667	5.81851	5.86315	5.89584	5.95631	5.74076	5.85413	5.50927	5.16033	5.24126	5.14961	5.16535	5.23216
	Tb927.11.14960	pumilio/PUF RNA binding protein 7, putative	5.27438	5.26194	5.25208	5.12558	5.10293	5.01802	5.39136	5.29702	5.2838	5.00877	5.22586	5.17618	5.29009	5.28805	5.16401	4.88522	4.60886	4.61683	4.79081	4.57112	4.64031
	Tb927.6.2050	Ribosome biogenesis regulatory protein RRS1	6.36579	6.25953	6.33455	6.49375	6.34691	6.303	6.53201	6.72995	6.61299	6.07239	6.45808	6.37607	6.42537	6.29083	6.28322	5.83297	5.76713	5.77432	5.69433	5.72004	5.58982
	Tb927.5.4270	ATP-dependent DEAD/H RNA helicase, putative	6.32643	6.29083	6.24771	6.03992	6.08057	5.99575	6.31868	6.27782	6.33429	6.25456	6.32722	6.25584	6.52935	6.4099	6.44263	6.62514	6.47618	6.53724	6.51983	6.66437	6.36136
	Tb927.9.7070	exosome complex exonuclease RRP40	5.15478	5.2229	5.25799	4.95747	4.98263	4.8457	5.03193	5.16816	5.32223	5.1223	5.12757	5.11764	5.08569	4.90891	5.1199	4.74907	4.94885	4.70387	4.80214	4.67134	4.62338
	Tb927.5.4410	hypothetical protein, conserved	5.02375	4.98106	5.10871	5.02322	5.06702	4.87928	4.93231	5.068	5.20821	4.96904	5.10249	5.00657	4.9856	4.9254	4.95468	4.42331	4.58973	4.47316	4.40737	4.46503	4.37984
	Tb927.1.1120	ribosomal RNA-processing protein 8, putative	5.14236	5.00657	5.00083	5.38875	5.39514	5.34049	5.20685	5.36514	5.34049	4.98106	5.15067	5.17831	4.78917	4.9744	4.8917	4.56953	4.7843	4.52712	4.62192	4.6148	4.53207
	Tb927.4.1940	WD domain, G-beta repeat, putative	6.14946	6.14604	6.18915	6.31102	6.30197	6.35241	6.02826	6.05378	6.1063	6.26644	6.06629	6.13412	5.93342	6.07349	6.09441	5.61194	5.64186	5.64715	5.70288	5.73389	5.66884
	Tb927.6.1610	ribosomal RNA adenine dimethylase family protein, conserved	6.51611	6.57156	6.59406	6.51202	6.44504	6.44655	6.36443	6.46713	6.47443	6.47983	6.47856	6.63498	6.66061	6.63536	6.52156	6.57708	6.49541	6.63964	6.67299	6.62341	6.68582
	Tb927.8.5820	Las1-like, putative	5.94298	6.00123	5.98855	6.00173	6.01051	5.98229	5.65934	5.87002	5.81543	5.93808	5.99282	5.96759	6.02159	5.92804	5.9694	5.35231	5.45145	5.48328	5.60025	5.40095	5.46113
	Tb927.5.3940	helicase, putative	6.30349	6.26593	6.29189	6.30325	6.26006	6.1866	6.33815	6.4356	6.44896	6.3897	6.50642	6.52796	6.45775	6.28224	6.40718	6.29434	6.3923	6.42666	6.46787	6.49	6.42906
	Tb927.6.1480	hypothetical protein, conserved	6.4116	6.45208	6.40288	6.34584	6.39604	6.43401	6.49405	6.28042	6.21687	6.49142	6.30172	6.44387	6.5585	6.43371	6.45338	6.79633	6.66501	6.84355	6.83032	6.80842	6.96331
	Tb927.9.7590	60S ribosomal protein L11, putative	8.96618	8.9157	8.87394	9.08156	9.24533	9.1101	9.11838	9.24533	9.27529	8.97355	9.08156	8.9228	8.96251	8.64699	9.00727	8.57639	8.8996	8.89064	8.95933	8.79999	8.88618
	Tb927.9.3920	ribosomal protein S7, putative	9.5957	9.60854	9.60854	9.43078	9.72482	9.66842	9.6892	9.73944	9.79407	9.64136	9.72482	9.55198	9.56428	9.23612	9.56428	9.19032	9.37223	9.56403	9.49648	9.4677	9.52601
	Tb927.11.2370	mRNA export factor MEX67	6.73036	6.69376	6.69331	6.62605	6.71583	6.53985	6.7474	6.6676	6.8006	6.74235	6.85392	6.68611	6.81206	6.81392	6.73461	6.25465	6.11406	6.51342	6.46435	6.53506	6.48328
	Tb927.11.11030	exosome-associated protein 4	5.67193	5.66889	5.61252	5.8523	5.91577	5.78518	5.84515	6.05239	6.16793	5.69198	6.08209	5.91757	5.68043	5.48588	5.67113	5.62113	5.66999	5.7726	5.8556	5.86412	5.83909
	Tb927.11.15170	ribosome biogenesis protein TSR3, putative	5.774	5.71232	5.74024	5.86289	5.76484	5.76334	5.57434	5.7819	5.77152	5.66682	5.76662	5.68069	5.46794	5.79555	5.71311	4.75682	4.76749	4.8729	4.74103	4.93065	4.95461
	Tb927.4.1630	ribosomal RNA processing protein 6	6.8573	6.83141	6.86871	6.85779	6.866	6.80436	6.80957	6.90096	6.95975	6.84853	6.9106	6.96553	6.86701	6.79459	6.88748	6.57477	6.62572	6.88974	6.80698	6.89298	6.85139
	Tb927.8.900	splicing factor TSR1	6.12051	6.03542	6.09614	5.94834	5.76939	5.93872	6.14669	5.81154	5.90407	6.14325	6.11826	6.03854	6.35842	6.73369	6.12508	5.63157	5.45561	5.88645	5.92606	5.81866	5.88189
	Tb927.7.5760	mRNA transport regulator MTR2, putative	6.50975	6.50975	6.59207	6.44026	6.51005	6.38855	6.71072	6.6785	6.63734	6.64791	6.81965	6.61623	6.65157	6.88796	6.65542	6.84281	6.63575	6.74295	6.73964	6.8374	7.15153
	Tb927.10.10380	ATP-dependent DEAD/H RNA helicase, putative	6.94944	6.97168	6.97572	7.15517	7.26303	7.06608	6.86451	7.03814	7.07832	6.9868	7.08579	7.00775	6.91534	6.81298	7.01604	6.45149	6.65437	6.82209	6.77882	6.88974	6.77813
	Tb927.10.2910	splicing factor PTSR1 interacting protein	6.60024	6.58144	6.64095	6.62382	6.37193	6.54196	6.46078	6.29465	6.19864	6.69702	6.57996	6.78765	6.71504	7.06473	6.69663	6.18141	6.20046	6.4371	6.45798	6.34245	6.52302
	Tb927.4.1440	probable rRNA maturation factor YbeY, putative	5.39174	5.28019	5.29742	5.5846	5.44966	5.53977	5.3798	5.38687	5.52188	5.49136	5.5353	5.48861	5.37594	5.3555	5.44689	4.82787	4.83052	5.07184	5.15767	5.36855	5.11584
	Tb927.11.16600	exosome-associated protein 2	6.17253	6.05978	6.08623	6.15275	6.15791	6.0352	6.00333	6.17846	6.20788	6.16276	6.19696	6.14922	6.13732	5.977	6.22675	5.41416	5.58055	5.83209	5.86251	5.89622	5.81897
	Tb927.9.12100	Tetrapyrrole (Corrin/Porphyrin) Methylases, putative	5.84251	5.80219	5.78518	5.91531	5.93648	5.80889	5.65535	5.8206	5.82968	5.79827	5.84018	5.85087	5.70133	5.79944	5.78294	5.33781	5.43237	5.88676	5.82993	5.81065	5.8157
	Tb927.10.13270	Periodic tryptophan protein 2 homolog, putative	5.01917	4.88938	4.99172	4.60173	4.69321	4.59212	4.70067	4.88117	5.03242	4.96502	5.0034	4.95295	5.19793	5.08811	5.05444	4.52712	4.43216	4.03947	4.12534	3.98705	4.0545
	Tb927.10.13730	60S ribosomal protein L7, putative	6.93087	6.85684	6.9433	6.80191	6.75097	6.77393	7.02145	7.11812	7.02498	6.70471	7.02952	6.81536	6.90531	6.78351	6.79642	6.86234	6.6656	6.2912	6.31003	6.29776	6.27136
	Tb927.10.170	pseudouridine synthase, Cbf5p	7.74285	7.72236	7.79581	7.22019	7.44819	7.10775	7.80228	7.9605	8.07516	7.53569	7.95868	7.81138	7.84361	7.75276	7.73485	8.00306	7.87602	7.60776	7.3941	7.47852	7.41635
	Tb927.10.6260	ATP-dependent DEAD/H RNA helicase, putative	5.67721	5.70029	5.73102	5.59309	5.5846	5.61487	5.85725	5.78926	5.89936	5.63281	5.82658	5.80194	5.61138	5.85178	5.60814	5.74317	5.56071	5.1844	5.04644	5.17042	5.07027
	Tb927.10.7710	40S ribosomal protein S8, putative	6.64985	6.68373	6.70471	6.51611	6.42299	6.27857	6.78397	6.87062	6.81298	6.47118	6.89511	6.75784	6.74786	6.7931	6.63612	6.22226	6.0636	5.69405	5.56973	5.68251	5.57807
	Tb927.11.1720	hypothetical protein, conserved	6.32964	6.39518	6.46713	6.45414	6.27118	6.41628	6.59843	6.47604	6.46934	6.36642	6.46872	6.4887	6.38685	6.65706	6.33126	6.28347	6.19414	5.87841	6.04178	5.83119	5.95973
	Tb927.5.1080	RNA-binding protein, putative	4.63603	4.85542	4.70884	4.79004	4.77003	4.7519	4.74179	4.83805	4.87757	4.60356	4.69394	4.76508	4.57725	5.02982	4.55756	4.10479	4.07252	3.70662	3.70544	3.58328	3.39806
	Tb927.6.670	exosome complex component RRP45	5.65182	5.76589	5.72563	5.7196	5.61196	5.63568	5.71311	5.75232	5.72926	5.44088	5.70383	5.65011	5.59281	5.64437	5.4982	5.55209	5.3936	4.90125	4.94847	4.83374	4.90991
	Tb927.7.3380	Ribosomal L28e protein family/Mak16 protein C-terminal region, putative	5.02165	4.95354	4.97064	4.80475	4.761	4.71933	5.1223	5.07289	5.09449	4.78431	5.01917	4.79631	4.98369	5.28466	4.77357	4.38949	4.06336	3.89642	3.92522	3.93476	3.72145
	Tb927.8.1410	pre-rrna-processing protein tsr1 homolog	4.86604	4.82728	5.03036	4.82602	4.88646	4.84879	5.2041	5.15338	5.39098	4.91865	5.05943	5.13216	5.34346	4.96343	5.13693	5.38218	4.94729	4.20033	4.28684	4.19827	4.11251
	Tb927.8.5040	EMG1/NEP1 methyltransferase, putative	5.19167	5.09539	5.16451	4.79492	4.9254	4.91279	5.17747	5.20987	5.39327	4.93231	5.11113	5.16081	5.29946	5.0082	5.19655	4.82348	4.8116	4.40085	4.39337	4.35216	4.33066
	Tb927.9.14410	RNA 3'-terminal phosphate cyclase, putative	4.46347	4.54041	4.62692	4.42637	4.50545	4.38196	4.66563	5.01504	4.9294	4.40988	4.61666	4.51781	5.01233	4.31374	4.66243	4.51212	3.94445	3.76211	3.99394	3.93105	3.70918
	Tb927.9.8550	Domain of unknown function (DUF947), putative	6.46742	6.38457	6.58365	6.96418	6.82059	6.8261	6.48802	6.59443	6.63982	6.52055	6.66022	6.77447	6.303	6.39111	6.53605	6.0709	6.17476	5.77849	5.95746	5.95145	5.91042
	Tb927.8.3710	3'-5' exonuclease	6.48834	6.48516	6.5232	6.65706	6.60271	6.67167	6.44564	6.56539	6.52724	6.52258	6.53569	6.56858	6.57225	6.61336	6.51879	5.93187	6.01055	5.98712	5.9212	6.06065	5.91237
	Tb927.1.4490	N-acetyltransferase 2, putative	6.24921	6.13895	6.1836	5.94525	5.89449	5.93274	6.35241	5.68017	5.76215	6.40195	6.16971	6.3208	6.96882	7.39717	6.68335	6.87444	6.78237	6.69339	6.33739	6.24432	6.45847
	Tb927.1.720	phosphoglycerate kinase	6.27144	6.25056	6.27782	6.21175	6.22028	6.20169	6.12415	6.25703	6.45563	6.3431	6.21981	6.16906	6.23766	6.17527	6.30092	5.83569	5.93542	6.0301	6.02661	6.18258	6.07162
	Tb927.10.10390	trypanothione reductase	7.94567	7.93398	7.94395	7.88931	7.96631	7.94567	7.83199	7.81488	7.67532	7.90053	7.79898	7.85645	7.97183	7.75923	7.96989	7.31005	7.40755	7.56685	7.33935	7.39251	7.39695
	Tb927.10.10610	protein tyrosine phosphatase, putative	7.22933	7.23466	7.20882	7.35855	7.2872	7.35175	7.9644	7.72381	7.80064	7.60093	7.76255	7.21191	7.44209	7.33689	7.47456	6.2068	6.39944	6.45149	6.53061	6.24596	6.36985
	Tb927.10.13160	gpi mannosyltransferase 2	5.3698	5.19793	5.28466	5.14829	5.33131	5.18095	5.18895	5.40339	5.53335	5.30536	5.39553	5.29049	5.44368	4.99172	5.35818	4.47867	4.34585	4.47814	4.37677	4.60166	4.48436
	Tb927.10.1400	hypoxanthine-guanine phosphoribosyltransferase	6.77491	6.66997	6.69132	6.04479	6.07557	5.96917	6.13529	5.8886	6.18491	6.39146	6.00606	6.11421	6.59554	6.35163	6.57262	6.29909	6.42472	6.15409	5.9463	6.07676	6.07711
	Tb927.10.14020	hypothetical protein, conserved	6.20788	6.22961	6.12007	5.82156	6.11848	5.96081	6.19365	6.19793	6.31336	6.1483	6.27782	6.1106	6.28322	5.95297	6.35215	6.48279	6.34197	5.90424	5.96039	5.94465	5.94788
	Tb927.10.14720	peroxin 13	6.54575	6.54742	6.57926	6.45653	6.41219	6.39662	6.51675	6.55188	6.79926	6.53501	6.61336	6.59331	6.43494	6.48739	6.42395	6.54112	6.50042	6.29999	6.29169	6.21804	6.17163
	Tb927.10.15150	DNA-directed RNA polymerase III subunit C11, putative	5.90407	5.85087	5.83306	5.99662	5.97098	6.02137	5.72719	5.94254	5.8677	5.81989	5.95566	5.90451	5.77278	5.71598	5.78565	5.23154	5.30551	5.50044	5.24228	5.48328	5.33721
	Tb927.10.15410	glycosomal malate dehydrogenase	7.49955	7.52804	7.49366	7.99671	7.80947	8.08584	7.71158	7.49247	7.24954	7.94395	7.74775	8.04332	7.27798	7.27892	7.52926	5.78755	6.48799	6.45098	6.6598	6.3937	6.53228
	Tb927.10.15490	GDP-mannose 4,6 dehydratase	6.74967	6.78541	6.74924	6.70039	6.58563	6.65834	7.00172	6.74786	6.82919	6.80342	6.84274	6.83978	6.96476	6.95327	6.86354	6.01573	5.99562	6.28947	6.2108	6.27303	6.28551
	Tb927.10.15850	Peroxisome biogenesis factor 12	5.74221	5.73729	5.75315	5.61988	5.5858	5.75064	6.04933	5.88443	5.97721	5.84445	5.89772	5.70276	5.97076	5.76988	5.82846	5.92737	5.89622	5.96965	5.95049	5.97607	6.00499
	Tb927.10.16120	inosine-5'-monophosphate dehydrogenase	7.73784	7.72091	7.71628	7.44209	7.42876	7.43666	7.64958	7.52406	7.44698	7.59964	7.58942	7.58681	7.69158	7.70538	7.67247	7.72698	7.75866	7.32395	7.04962	7.00953	7.06121
	Tb927.10.1860	hypothetical protein, conserved	5.8842	5.88785	5.78951	5.7588	5.82156	5.65037	5.76088	5.89449	6.09505	5.67525	5.88785	5.60546	5.77805	5.49782	5.71934	5.21444	5.30982	5.04431	5.00365	5.06385	4.75088
	Tb927.10.240	peroxin 14, putative	6.51846	6.45838	6.44896	6.21295	6.30686	6.26865	6.63612	6.71715	6.80298	6.18777	6.48047	6.22599	6.58105	6.31649	6.37112	6.56967	6.48849	6.29601	6.37643	6.28014	6.16747
	Tb927.10.2490	glucose-6-phosphate 1-dehydrogenase	6.30092	6.19006	6.15768	5.75724	5.85436	5.81518	6.25879	6.19246	6.27966	6.04061	6.19272	5.99259	6.32377	6.08835	6.12822	5.99064	5.85148	5.28868	5.39209	5.53073	5.30551
	Tb927.10.2540	adenylate kinase, putative	5.77902	5.80628	5.79702	6.02852	6.05306	6.13002	5.86022	5.93115	5.98107	5.81154	5.8468	5.86567	5.87698	5.76807	5.82658	5.25582	5.44804	5.41509	5.35231	5.49702	5.34047
	Tb927.10.3080	methionine biosynthetic protein, putative	6.0665	6.06408	6.0172	5.73393	5.88631	5.7285	5.98942	6.09482	6.1554	5.97945	6.04703	5.8634	6.00099	5.87514	5.96759	5.50987	4.97635	4.72837	4.55372	4.72979	4.51709
	Tb927.10.3650	NADH-dependent fumarate reductase	6.15253	6.13596	6.16769	6.00628	5.97277	6.0234	6.27735	6.09461	5.99438	6.29518	6.128	6.26138	6.36947	6.32938	6.33219	5.73027	5.96658	6.02226	6.03745	5.8622	6.14474
	Tb927.10.4610	dolicholphosphate-mannose synthase, putative	5.78346	5.70677	5.61665	5.54073	5.54138	5.55754	5.7108	5.61517	5.89797	5.66492	5.71675	5.40188	5.7958	5.30536	5.72407	5.48877	5.5438	5.61592	5.63282	5.65458	5.56694
	Tb927.10.5760	adenylate kinase, putative	5.91124	5.91736	5.94459	5.93163	5.7238	5.86077	5.82133	5.4379	5.37827	6.11486	5.81207	6.05131	6.0114	6.27171	6.01699	4.97216	4.96277	4.88992	4.91489	4.66872	5.02826
	Tb927.10.6150	neurobeachin/beige protein, putative	5.19703	5.27438	5.27073	5.06354	5.03864	5.23044	5.02165	4.97494	5.03193	5.18989	5.0813	5.00135	5.07634	5.17303	5.18938	5.61251	5.78786	5.83538	5.67056	5.63508	5.85118
	Tb927.10.6440	phosphomannomutase	6.32856	6.26006	6.25879	6.06048	6.15564	6.24795	6.19529	6.08487	6.09614	6.49944	6.0365	6.20598	6.32105	6.26793	6.36165	6.07162	5.88742	5.28494	5.06564	5.12284	5.10261
	Tb927.10.6810	guanylate kinase, putative	6.78261	6.77156	6.75054	6.47477	6.48739	6.48578	6.59443	6.44173	6.55264	6.6209	6.41838	6.702	6.76799	6.82207	6.74786	6.21278	6.0925	6.27972	6.1402	6.1533	6.12881
	Tb927.10.730	ATP synthase, putative	5.98744	5.92088	5.96964	5.68509	5.64086	5.64151	5.8532	5.70195	5.73393	5.88808	5.86146	5.84277	6.03092	6.03236	5.95788	5.16705	5.20854	5.28121	5.43325	5.53586	5.56241
	Tb927.10.8150	Bromodomain factor 1	6.46318	6.46586	6.45015	6.62313	6.71919	6.80389	6.48739	6.51579	6.41189	6.51846	6.41189	6.53035	6.30119	6.18547	6.37689	6.24966	6.27094	6.05324	6.01844	6.01573	6.09754
	Tb927.10.830	adenylate kinase, putative	7.38988	7.47918	7.46134	6.95447	6.88349	6.92495	7.18514	6.78675	6.79358	7.56503	7.0347	7.22019	7.67813	7.7039	7.64958	7.53562	7.6583	7.92618	7.81191	7.70046	7.95705
	Tb927.10.8410	hypothetical protein, conserved	5.90723	5.75991	5.81154	5.63895	5.73467	5.70305	5.56011	5.8306	5.73467	5.64492	5.64119	5.59915	5.7285	5.81446	5.69171	4.62937	4.54167	4.44759	4.56842	4.65919	4.50994
	Tb927.10.9330	hypothetical protein, conserved	6.21618	6.2743	6.31547	6.41507	6.38514	6.36549	6.39823	6.22746	6.15205	6.44173	6.51445	6.55188	6.50642	6.62382	6.37579	5.13692	5.34681	5.19426	5.41885	5.31191	5.50072
	Tb927.10.9890	hypothetical protein, conserved	5.8418	5.85901	5.84041	5.81873	5.73027	5.86865	5.93093	5.67721	5.67832	5.76435	5.71054	5.83306	5.96648	5.94834	5.89199	5.45561	5.22904	5.38483	5.3939	5.30951	5.37571
	Tb927.11.10020	short-chain dehydrogenase, putative	6.15086	6.11942	6.08782	6.24122	6.285	6.30375	6.24424	6.34804	6.51879	6.08668	6.37328	6.2743	6.20736	6.1106	6.18383	6.09178	5.9711	6.11406	6.18899	6.18381	6.0364
	Tb927.11.1020	ribokinase, putative	8.46604	8.44803	8.46863	8.56207	8.51865	8.64118	8.36821	8.34886	8.23509	8.59828	8.40763	8.68537	8.38533	8.52401	8.4895	7.3407	7.565	7.58913	7.641	7.67012	7.70046
	Tb927.11.10260	Peroxin 3, putative	6.66099	6.74551	6.65834	6.74967	6.73979	6.63221	6.55431	6.60306	6.75919	6.60306	6.64718	6.66678	6.68694	6.65542	6.67243	6.10858	5.93643	6.21719	6.02904	6.10858	5.97976
	Tb927.11.1070	glycosomal transporter (GAT3), putative	7.15116	7.14526	7.13895	6.76094	6.76886	6.71191	7.08108	6.91328	7.01967	7.06545	6.9428	6.96081	7.17744	7.12395	7.17892	6.70623	6.38064	6.53783	6.55827	6.44999	6.66314
	Tb927.11.11100	glucosamine 6-phosphate N-acetyltransferase	5.69028	5.66862	5.63694	5.51009	5.63776	5.51591	5.71207	5.87871	5.91194	5.55127	5.68622	5.52896	5.77632	5.49067	5.5964	5.62025	5.19723	5.14827	5.07824	5.00365	5.14961
	Tb927.11.11160	Low-affinity phosphate transporter PHO91 (fragment)	6.09029	6.08808	6.05888	6.06092	6.14188	6.11216	6.08081	6.11708	6.07626	6.00711	6.03719	5.97032	5.87448	5.87141	5.94079	5.45845	5.29966	5.13013	4.98164	5.01717	4.97786
	Tb927.11.11330	heat shock protein 70	10.1479	10.1365	10.1253	9.39324	9.57049	9.46966	10.3259	10.0503	10.2212	9.54588	10.02	9.75428	10.1032	9.7924	9.84845	10.9649	10.8154	10.2277	10.664	10.1044	10.5145
	Tb927.11.11520	glycosomal membrane protein	8.93351	8.87737	8.88771	8.53479	8.52133	8.51865	8.8401	8.59265	8.70864	8.92636	8.72479	8.72479	8.96618	8.92636	8.92636	8.53066	8.41083	8.44974	8.18179	8.43341	8.38543
	Tb927.11.12790	ribonucleoside-diphosphate reductase small chain	6.25206	6.15181	6.27583	5.52553	5.52519	5.47526	5.76386	5.61311	5.84585	6.06942	5.91369	6.0143	6.35988	6.17912	6.29722	5.48821	5.64102	5.62749	5.45445	5.60425	5.53215
	Tb927.11.13900	Centrin-5	6.09461	6.1153	6.08033	6.17821	6.24168	6.2115	6.15469	6.1998	6.17087	6.08166	6.13869	6.0765	5.99619	5.96534	6.09814	6.18702	6.14509	5.7505	5.96766	5.88028	5.9463
	Tb927.11.14780	phosphomannose isomerase	7.14167	7.22415	7.19336	7.31407	7.11155	7.2409	7.05902	7.11525	6.95219	7.25202	7.0749	7.28429	7.23386	7.52149	7.19433	6.4341	6.45692	6.40508	6.49059	6.3942	6.37403
	Tb927.11.15020	iron superoxide dismutase	6.93541	6.94101	6.92269	6.76352	6.85296	6.78169	6.9998	6.95327	7.07291	6.66919	6.88034	6.77758	7.04402	6.92109	6.89413	6.60362	6.64275	6.71931	6.69477	6.71866	6.8374
	Tb927.11.15060	hypothetical protein, conserved	5.27116	5.23942	5.21539	5.24557	5.29127	5.13639	5.18051	5.09823	5.39969	5.30496	5.36275	5.20778	5.28264	4.89708	5.21757	4.49606	4.47316	4.74057	4.58127	4.87896	4.67428
	Tb927.11.15910	iron superoxide dismutase	7.89125	7.88757	7.86903	7.17963	7.132	7.17602	8.00618	7.39402	7.37528	7.79898	7.52804	7.66639	8.2166	8.18486	7.99481	7.09616	7.08666	7.66606	7.46519	7.35376	7.50575
	Tb927.11.16000	exonuclease, putative	6.02362	6.09682	5.98676	5.9694	6.08782	6.05978	6.11421	6.02447	6.19006	6.05262	6.14486	6.04788	6.15586	5.88218	6.13687	5.92768	5.96137	5.9764	6.03781	5.96005	5.87426
	Tb927.11.16770	glucosamine-6-phosphate isomerase, putative	6.69585	6.63498	6.61754	6.89718	6.86764	6.73772	6.55299	6.53336	6.49247	6.60131	6.59331	6.60998	6.38943	6.64298	6.55716	6.02694	6.09615	6.38471	6.34559	6.37357	6.45595
	Tb927.11.2380	phosphoglycerate kinase, putative	6.15697	6.1998	6.20667	6.0765	6.10652	6.11553	6.35469	6.2362	6.10422	6.19933	6.14234	6.27479	6.43775	6.13799	6.30223	5.99917	5.80467	6.08505	6.04249	5.88835	6.10635
	Tb927.11.2520	UDP-n-acetylglucosamine pyrophosphorylase	6.56612	6.54229	6.59554	6.56432	6.59443	6.59766	6.65083	6.57892	6.59658	6.73036	6.61148	6.64753	6.75226	6.72318	6.62237	5.95779	5.91834	6.33182	6.25974	6.23165	6.07967
	Tb927.11.2620	hypothetical protein, conserved	5.70703	5.67244	5.76939	5.74688	5.57742	5.69766	5.6939	5.57863	5.4213	5.82255	5.67113	5.83037	6.05215	5.97678	5.88465	5.34987	5.14556	5.36825	5.48617	5.3962	5.59424
	Tb927.11.2730	UDP-galactose 4-epimerase	6.76489	6.75097	6.75181	6.83624	6.8006	6.8192	6.62866	6.54775	6.41306	6.86094	6.69994	6.74415	6.87878	7.05777	6.89105	5.23836	5.28744	5.59042	5.52682	5.64393	5.67678
	Tb927.11.3030	phosphoribosylpyrophosphate synthetase, putative	7.24517	7.25039	7.30485	6.6061	6.69791	6.62943	7.25202	7.032	7.02434	7.06146	7.21117	7.1208	7.39978	7.22251	7.24874	7.12938	7.15739	6.71213	6.61374	6.42715	6.55497
	Tb927.11.3130	glycosomal transporter (GAT2)	6.29132	6.28198	6.2277	6.11373	6.04885	6.06386	6.54812	6.39937	6.37917	6.06271	6.32617	6.16793	6.42952	6.27857	6.25401	5.69518	5.28678	5.16208	5.13313	5.06491	4.87593
	Tb927.11.3650	adenylosuccinate synthetase, putative	6.68005	6.61478	6.62983	5.95744	5.8909	5.91416	6.38346	5.90054	6.083	6.36192	6.23034	6.02649	6.79838	6.93707	6.61715	5.41796	5.27588	5.30432	5.27865	5.06419	5.39975
	Tb927.11.3700	Uncharacterised ACR, YagE family COG1723, putative	6.37527	6.3979	6.42594	6.75566	6.64791	6.64911	6.29722	6.41189	6.44085	6.64682	6.43494	6.50744	6.34908	6.59658	6.42807	5.80281	6.13215	5.93709	5.98416	5.89845	5.8851
	Tb927.11.3850	AMP deaminase, putative	6.31523	6.2139	6.29315	6.05954	6.11126	6.12439	6.22306	6.06141	6.05888	6.20259	6.11508	6.05978	6.38055	6.29796	6.42084	6.22097	6.19778	6.54216	6.45545	6.39899	6.51182
	Tb927.11.6330	6-phosphogluconolactonase	4.67348	4.60994	4.52474	4.20122	4.24381	4.30129	4.70214	4.61586	5.0768	4.74831	4.52665	4.68594	5.0034	4.27642	4.88646	3.57308	2.96462	3.23546	3.10278	3.62581	3.15616
	Tb927.11.760	protein phosphatase 2C, putative	8.54837	8.54021	8.55932	8.32677	8.196	8.32677	8.36092	7.93572	7.84025	8.52133	8.11714	8.33399	8.67345	8.83344	8.49739	6.87694	6.84281	6.99831	6.83891	6.78098	6.93953
	Tb927.11.8970	ribose 5-phosphate isomerase, putative	8.14467	8.09655	8.09021	7.42876	7.41483	7.42876	7.79418	7.47084	7.71158	8.07124	7.71926	7.92105	8.09852	8.16859	8.14467	7.96397	7.93543	7.41046	7.30184	7.2696	7.29501
	Tb927.11.900	isocitrate dehydrogenase, putative	6.87667	6.86647	6.85494	6.82865	6.72563	6.80726	7.04853	6.81629	6.85881	6.94681	6.87354	6.78587	6.80769	6.85779	6.83339	6.38471	6.33968	6.46945	6.28305	6.46139	6.54003
	Tb927.11.9420	ATP synthase, putative	7.55908	7.50424	7.5031	7.36705	7.35359	7.3004	7.23386	7.1924	7.2469	7.34547	7.20317	7.28336	7.38988	7.41584	7.37528	6.96157	6.89052	6.59419	6.57818	6.61374	6.62983
	Tb927.11.9810	NUDIX hydrolase 3, putative	6.32211	6.38855	6.37527	6.21665	6.24286	6.24524	6.39993	6.4298	6.64572	6.47952	6.47604	6.35929	6.44263	6.20549	6.64376	6.70562	6.56642	6.31454	6.34925	6.34967	6.19374
	Tb927.2.4130	enoyl-CoA hydratase/Enoyl-CoA isomerase/3-hydroxyacyl-CoA dehydrogenase, putative	6.47443	6.46555	6.38801	6.59169	6.68177	6.5585	6.55016	6.54709	6.62382	6.56715	6.58436	6.59882	6.51846	6.44173	6.55299	6.25174	6.27303	6.46333	6.58893	6.54555	6.6144
	Tb927.2.4370	trypanothione synthetase	7.18758	7.1676	7.12758	7.4814	7.32278	7.41797	7.14597	6.98743	6.85058	7.31407	7.1403	7.30757	7.11232	7.31695	7.11812	6.17752	6.45545	6.64035	6.7343	6.68954	6.77525
	Tb927.2.5800	sedoheptulose-1,7-bisphosphatase	6.29771	6.21124	6.28981	5.99727	6.02228	5.91712	6.19743	6.12029	6.2689	6.13412	6.16087	5.99304	6.37004	6.17481	6.24869	6.06396	6.0301	5.52504	5.61222	5.55435	5.51321
	Tb927.3.1840	3-oxo-5-alpha-steroid 4-dehydrogenase, putative	8.80384	8.83012	8.8401	8.9371	8.75902	8.9997	8.98469	8.58146	8.48657	9.06555	8.81036	8.91925	8.89118	9.31195	8.90865	8.10499	8.37914	8.35733	8.38858	8.20131	8.5272
	Tb927.3.2340	Peroxisome biogenesis protein 2	5.0034	5.08616	4.94962	5.08432	5.06754	5.13742	5.24033	5.16773	5.26904	5.00765	5.02775	4.9457	5.28424	5.09919	5.16541	4.92902	4.84871	4.69019	4.80257	4.68301	4.59172
	Tb927.3.2410	Peroxisome biogenesis factor 10	5.83547	5.74865	5.74221	5.59338	5.59281	5.66218	5.75339	5.76015	5.82612	5.7958	5.66571	5.54488	5.68939	5.57403	5.76913	5.6162	5.63479	5.55695	5.5644	5.4539	5.40034
	Tb927.3.2960	inosine-adenosine-guanosine-nucleosidehydrolase	9.22245	9.23612	9.25462	8.91217	8.99217	8.83677	9.21342	9.12254	9.22435	9.27341	9.21792	9.07353	9.22245	9.18234	9.31686	9.56403	9.44657	9.12451	9.14064	9.33358	9.15698
	Tb927.3.3610	peroxisomal targeting signal 2 receptor, putative	6.45305	6.43622	6.4193	6.26059	6.33401	6.30998	6.81157	6.68373	6.78721	6.28932	6.55962	6.51104	6.38883	6.15608	6.26644	6.64943	6.5605	6.27766	6.18743	6.05572	6.07452
	Tb927.3.3760	tryparedoxin 1b, putative	8.621	8.58146	8.59546	8.28102	8.25764	8.30998	8.42014	8.26189	8.47095	8.58425	8.37308	8.38042	8.47122	8.4895	8.58704	8.46957	8.59436	8.46625	8.34808	8.40125	8.33277
	Tb927.3.4350	twin BRCT domain containing protein, putative	5.61665	5.59915	5.72041	5.62818	5.65396	5.69872	5.68152	5.78877	5.84041	5.64464	5.63865	5.57613	5.60273	5.4213	5.60873	5.30212	5.13794	5.15767	5.07403	5.1328	5.00019
	Tb927.3.4420	hypothetical protein, conserved	6.35025	6.43775	6.38346	6.44085	6.56192	6.42924	6.42115	6.49661	6.49466	6.43997	6.42454	6.5367	6.5464	6.1841	6.58365	5.92831	5.77519	6.0237	5.90973	6.06029	5.98968
	Tb927.3.4500	Fumarate hydratase class I, cytosolic	5.16305	5.20821	5.112	5.0475	4.96846	4.90652	5.23548	4.98155	4.99222	4.94516	4.99543	4.9618	5.08664	5.2197	5.16036	4.59849	4.75413	5.3158	5.48877	5.05336	5.34436
	Tb927.3.4650	C-8 sterol isomerase, putative	6.181	6.27508	6.16322	6.18728	6.22648	6.26768	5.93163	6.21592	5.83352	6.09996	6.07349	6.37553	5.91506	5.79166	6.06537	5.20501	5.59252	5.03786	5.00288	4.87038	4.81916
	Tb927.3.5090	tryparedoxin 2, putative	7.44102	7.55278	7.55782	7.46375	7.43666	7.47685	7.65422	7.59708	7.63957	7.36801	7.39517	7.28984	7.55112	7.5066	7.57735	7.94274	7.97586	8.13681	8.06276	7.99312	8.06028
	Tb927.3.5260	hypothetical protein, conserved	6.13596	6.16861	6.20452	6.23273	6.23668	6.14807	6.04479	6.12007	6.01742	6.05329	6.04885	6.01073	5.97855	6.14075	6.02826	5.81776	6.00643	6.31316	6.47665	6.37692	6.36415
	Tb927.4.1360	Glucose-6-phosphate 1-epimerase, putative	5.99596	5.93648	5.91439	6.05354	5.94079	6.10445	6.30251	6.12935	6.0163	6.08352	6.08254	6.21981	6.17388	6.21048	5.99575	5.51746	5.49326	5.43976	5.5561	5.55927	5.5129
	Tb927.4.1660	mitochondrial carrier protein, putative	6.2654	6.33896	6.33126	6.35929	6.21565	6.34558	6.28525	5.98564	5.95297	6.49111	6.22648	6.31204	6.55299	6.69832	6.40625	5.29327	5.00093	5.42434	5.39592	5.42265	5.55378
	Tb927.4.3160	dihydroxyacetone phosphate acyltransferase, putative	5.44476	5.48284	5.46827	5.51461	5.4961	5.57302	5.63722	5.53917	5.36791	5.63135	5.56649	5.59765	5.69116	5.50647	5.60996	5.19791	5.22035	5.27097	5.41477	5.30461	5.54812
	Tb927.4.4050	glycosomal transporter (GAT1)	7.25119	7.17378	7.21191	7.14382	7.23198	7.18279	7.37932	7.33599	7.37422	7.02835	7.33885	7.23304	7.2717	6.95688	7.17602	7.06343	6.92447	7.06655	6.89969	6.98434	6.98795
	Tb927.4.4070	mevalonate kinase, putative	6.45622	6.4057	6.46449	6.63498	6.74506	6.81486	6.53235	6.54676	6.40541	6.58885	6.58255	6.51708	6.50845	6.16861	6.35576	5.41654	5.53758	5.68958	5.64393	5.82868	5.64451
	Tb927.4.4330	ApaH-like phosphatase ALPH2, putative	5.69284	5.57642	5.58953	5.40453	5.50022	5.48517	5.55189	5.36943	5.43182	5.67688	5.55005	5.59731	5.72407	5.69256	5.73999	4.91733	4.8895	5.10712	5.00481	5.11307	5.12778
	Tb927.4.4360	monoglyceride lipase, putative	6.00628	6.05354	6.03026	5.93538	5.99483	5.94298	5.8833	5.79294	5.78294	6.08144	5.84632	5.98788	6.19127	6.09792	6.12958	5.07549	5.13894	5.25484	5.2818	5.26208	5.25799
	Tb927.5.1210	short-chain dehydrogenase, putative	9.24533	9.17797	9.15207	9.08965	9.10598	9.09371	9.37235	9.26868	9.15401	9.24072	9.32675	9.27816	9.44727	9.49254	9.32675	8.29367	8.3056	8.55511	8.5272	8.50661	8.50321
	Tb927.5.2080	GMP reductase	7.22328	7.08252	7.14382	7.01041	7.01786	6.99148	7.01908	6.92109	6.96258	7.00708	6.93476	7.079	6.89989	6.94156	6.94156	6.36186	6.28772	5.85303	5.74346	5.80248	5.70461
	Tb927.5.2370	hydrolase, alpha/beta fold family, putative	6.61623	6.61513	6.60855	6.54742	6.70384	6.68651	6.49819	6.57961	6.5239	6.59031	6.50043	6.46231	6.30223	6.2654	6.52935	5.94465	6.06288	6.11701	6.00059	6.06725	6.11883
	Tb927.5.2650	L-galactonolactone oxidase	6.44173	6.31759	6.33374	6.55188	6.66837	6.51141	6.75399	7.04213	6.7931	6.33429	6.82814	6.63848	6.68651	6.42718	6.49558	5.94594	5.97707	6.03044	6.1462	6.00027	6.16706
	Tb927.5.300	thymine-7-hydroxylase, putative	6.60131	6.68611	6.5668	6.80481	6.76756	6.83832	6.44055	6.50642	6.5433	6.43683	6.40084	6.4508	6.10923	5.95944	6.18822	6.32457	6.31412	6.18381	5.94229	5.98151	5.90424
	Tb927.5.3740	RING-H2 zinc finger, putative	4.50237	4.4062	4.31502	4.36923	4.60263	4.45378	4.48871	4.57725	4.72213	4.64435	4.61929	4.64093	4.63188	4.30561	4.60008	3.57614	3.59054	3.96299	3.97106	3.86243	3.93105
	Tb927.5.3810	orotidine-5-phosphate decarboxylase/orotate phosphoribosyltransferase, putative	7.53049	7.44819	7.39717	6.65792	6.84025	6.51481	7.70872	7.68984	7.59455	6.98978	7.69305	7.38663	7.84685	7.51533	7.38368	7.53953	7.28553	7.29636	6.94123	6.69025	6.94385
	Tb927.5.3820	aspartate carbamoyltransferase, putative	7.04536	7.05162	7.07353	6.73938	6.83433	6.54775	7.22579	7.32278	7.32739	6.78307	7.37528	7.10859	7.31597	7.26645	7.0265	6.80075	6.67875	6.52627	6.50095	6.25846	6.44412
	Tb927.5.3830	dihydroorotate dehydrogenase (fumarate)	7.35978	7.25377	7.29859	6.73856	6.78497	6.73815	7.21615	7.27425	7.28984	7.17231	7.35758	7.17892	7.61538	7.27336	7.35175	7.35376	7.19192	7.19192	7.25415	7.29772	7.11955
	Tb927.5.4350	Nudix hydrolase 2	5.76781	5.88397	5.86726	5.70978	5.70521	5.84491	5.82968	5.67302	5.53125	6.109	5.82943	6.12508	5.87917	5.97614	5.97098	4.20415	4.04543	3.07197	3.29704	3.39073	3.2614
	Tb927.5.4560	guanine deaminase, putative	5.55887	5.53694	5.47591	4.78707	4.78096	4.95644	5.5925	5.27889	5.4738	5.13264	5.2584	5.10537	5.68392	5.54943	5.42782	4.73026	4.69501	4.66524	3.99825	4.18776	3.8428
	Tb927.5.930	NADH-dependent fumarate reductase	6.17434	6.20667	6.16723	6.05152	6.08739	6.07896	6.30529	6.04411	6.04127	5.98047	6.06408	5.95297	6.08761	6.0196	6.02252	5.76044	6.01881	6.02157	6.06899	5.95542	5.914
	Tb927.6.1080	hydroxyacylglutathione hydrolase, putative	6.49558	6.52352	6.45912	6.07118	6.10039	6.1135	6.45622	6.33097	6.50335	6.31732	6.28679	6.33843	6.58365	6.31024	6.40139	6.44999	6.40556	5.96694	5.90424	5.84868	5.8406
	Tb927.6.1500	alkyl-dihydroxyacetone phosphate synthase	7.12847	7.1606	7.10487	7.01368	6.94838	6.97055	7.30866	7.11301	7.15045	7.18359	7.28248	7.20725	7.34843	7.29859	7.24774	7.10247	7.01607	7.11955	7.12831	7.06966	7.25796
	Tb927.6.1800	protein phosphatase 2C, putative	5.30971	5.3377	5.27929	4.55976	4.43114	4.41443	4.83617	4.31103	4.55976	5.13693	4.79431	4.56339	5.46154	5.82918	5.15522	2.80718	2.94429	2.74272	2.96775	2.78767	2.98466
	Tb927.6.2300	adenosine kinase, putative	4.02895	4.15174	4.17897	3.31519	3.29086	3.43142	4.19337	3.91728	4.31801	4.07624	4.23906	4.13906	4.30974	4.29996	4.26192	3.15616	3.37183	2.48839	2.90081	2.84756	2.80718
	Tb927.6.2540	DREV methyltransferase, putative	6.26289	6.2098	6.23668	6.18337	6.20882	6.13163	6.28375	6.35025	6.44419	6.16254	6.16539	6.19059	6.11553	6.08462	6.18003	6.30349	6.34379	6.2025	6.1834	6.25334	6.13832
	Tb927.6.3050	Aldehyde dehydrogenase 3, putative	6.58919	6.62313	6.61623	6.58031	6.62533	6.54709	6.79838	6.79358	6.85987	6.58784	6.80298	6.66798	6.91161	6.6762	6.69544	6.76941	6.61142	6.68954	6.93778	6.71017	6.89052
	Tb927.6.3080	hypothetical protein	6.34445	6.29746	6.34473	6.61077	6.60093	6.56192	6.25584	6.37004	6.43313	6.5027	6.39575	6.62162	6.38289	6.45444	6.41362	6.17434	6.15887	6.57761	6.76101	6.64759	6.8736
	Tb927.6.710	dephospho-CoA kinase, putative	5.30451	5.31892	5.21282	5.33131	5.36905	5.29946	5.28671	5.32774	5.52154	5.18766	5.22194	5.04797	5.30294	5.02165	5.35193	4.98517	5.07481	4.979	5.0025	4.86653	4.95656
	Tb927.7.1780	Adenine phosphoribosyltransferase, putative	8.00998	7.91347	7.89125	6.99334	7.23038	7.07291	7.6255	7.21117	7.5812	7.5663	7.14907	7.20236	8.00817	7.69753	7.83356	8.07644	8.07035	8.10499	7.95484	7.6984	7.79268
	Tb927.7.1790	Adenine phosphoribosyltransferase, putative	5.63865	5.57492	5.55287	5.72461	5.73001	5.62575	5.77301	5.63398	5.34473	5.35385	5.43721	5.51626	5.38159	5.65934	5.32733	5.16341	4.94962	5.26175	5.4171	5.18409	5.35417
	Tb927.7.3130	Basalin	6.14393	6.20283	6.22224	6.15373	6.12484	6.20003	6.0919	6.03113	5.98518	6.15275	6.10148	6.18193	6.19696	6.12757	6.13023	6.21804	6.2104	6.50614	6.47569	6.48127	6.48537
	Tb927.7.330	Thioesterase-like superfamily, putative	6.06141	6.18799	6.16563	6.2563	6.28348	6.23544	6.50012	6.47283	6.60773	6.14604	6.4116	6.2038	6.28679	5.89069	6.23297	6.18218	6.43959	6.72734	6.78098	6.73286	6.75474
	Tb927.7.4570	inosine-guanine nucleoside hydrolase	6.37579	6.32696	6.40053	5.55444	5.32533	5.45874	6.34473	5.64151	5.91531	6.25703	6.00513	6.00012	6.77624	7.14382	6.52761	5.46616	5.45062	5.45934	5.15287	4.9968	5.37123
	Tb927.7.4770	cyclophilin-type peptidyl-prolyl cis-trans isomerase, putative	8.46346	8.54837	8.48164	8.7095	8.77168	8.80709	8.50268	8.64118	8.68159	8.44803	8.58985	8.38533	8.14926	7.95678	8.37552	8.38228	8.44974	7.98827	8.0578	8.21539	8.12092
	Tb927.7.540	chaperone protein DnaJ, putative	6.47184	6.62866	6.43371	6.69052	6.77156	6.62605	6.58067	6.71835	6.66876	6.43929	6.64376	6.54363	6.45593	6.38486	6.45713	6.30565	6.34967	6.33875	6.35011	6.2705	6.44212
	Tb927.7.5680	deoxyribose-phosphate aldolase, putative	5.23297	5.26992	5.12284	5.45802	5.42678	5.37519	5.2511	5.35702	5.31852	5.29663	5.55952	5.4177	5.1575	5.09148	5.20821	4.11585	4.09845	4.46282	4.71837	4.7597	4.59541
	Tb927.7.6200	chaperone protein DnaJ, putative	5.44123	5.3794	5.49545	5.42892	5.3377	5.44191	5.04398	5.27073	5.20057	5.40339	5.20685	5.49477	5.15943	5.13919	5.19973	4.85776	4.97175	4.66818	4.79572	4.64031	4.69659
	Tb927.7.7500	thymine-7-hydroxylase, putative	6.48145	6.46078	6.39882	6.75871	6.85832	6.86451	6.43593	6.56824	6.43342	6.23034	6.41784	6.62276	6.04746	6.15275	6.05599	5.1657	5.2303	4.21985	4.49549	4.46615	4.35332
	Tb927.8.1910	metallo-peptidase, Clan MH, Family M18	6.4322	6.39575	6.34065	6.06141	6.21981	6.15586	6.52091	6.41391	6.50609	6.35785	6.3678	6.30401	6.41507	6.17577	6.41687	5.54871	5.68958	5.21874	5.22004	5.38333	5.13928
	Tb927.8.2050	GDP-mannose pyrophosphorylase	6.87305	6.81722	6.8936	6.88946	6.84655	6.87016	6.85684	6.95108	6.95688	6.8783	6.87109	6.77156	6.79971	6.6394	6.83191	6.66685	6.50512	6.05039	5.96202	6.10454	5.84933
	Tb927.8.2450	5'-AMP-activated protein kinase subunit beta	7.11593	7.20961	7.23562	7.23198	7.24257	7.22175	7.09168	7.19091	7.02893	7.16294	7.21769	7.17451	7.12687	7.15673	7.20076	6.86951	6.92699	7.19075	7.32127	7.29105	7.35678
	Tb927.8.3270	hypothetical protein	5.67937	5.64086	5.63834	5.93342	5.91391	5.73076	5.64437	5.81753	5.82869	5.66999	5.78346	5.70951	5.61634	5.63483	5.69557	5.15187	5.26972	5.71248	5.68018	5.70461	5.69315
	Tb927.8.3840	hypothetical protein, conserved	7.18514	7.16836	7.17963	7.71158	7.64958	7.72091	7.20482	7.30757	7.11812	7.23807	7.2872	7.22251	7.0621	7.28429	7.11301	6.76458	6.98122	7.03089	7.11635	7.25286	7.13175
	Tb927.8.4370	hypothetical protein, conserved	6.12029	6.16677	6.07371	5.96081	5.89199	5.99553	6.00628	5.81944	5.65121	6.10583	5.78854	6.02916	6.14784	6.11193	6.1542	5.01494	4.99983	5.14074	5.17803	4.80808	5.14592
	Tb927.8.4600	Zinc finger, C3HC4 type (RING finger), putative	5.59189	5.61665	5.5925	5.72091	5.68419	5.73441	5.67029	5.75388	5.81106	5.7405	5.71311	5.67193	5.51247	5.43651	5.57088	4.67725	4.59172	4.48894	4.69707	4.59172	4.55795
	Tb927.8.5600	transaldolase, putative	7.72531	7.74447	7.72826	7.52804	7.69305	7.64809	7.61258	7.64958	7.56503	7.75923	7.64369	7.67532	7.71778	7.50938	7.67532	6.33921	6.70307	6.62869	6.74029	6.54216	6.57708
	Tb927.8.590	carnitine O-palmitoyltransferase, putative	5.96848	6.04213	5.98898	6.09973	6.14852	6.10652	6.25056	6.26465	6.05284	6.19529	6.19246	6.29159	6.08057	5.99815	6.10721	5.3763	5.35508	5.59424	5.71976	5.56552	5.7906
	Tb927.8.6170	transketolase, putative	6.49526	6.52904	6.50239	6.99806	7.06026	7.13129	6.51943	6.89105	6.34065	6.67889	6.72995	6.94383	6.16971	6.16587	6.4125	4.74196	5.22196	5.29877	5.23737	5.0962	5.14355
	Tb927.8.6390	lysophospholipase, putative	8.27883	8.28368	8.2641	8.047	8.06745	8.12777	8.49476	8.30499	8.45549	8.32177	8.3585	8.07943	8.32677	8.12386	8.35126	8.66852	8.54458	8.07896	8.1264	8.07644	7.78624
	Tb927.8.6780	hypothetical protein, conserved	6.51742	6.47443	6.53742	6.48268	6.41687	6.51234	6.39405	6.37917	6.49944	6.53101	6.42623	6.55119	6.42115	6.28854	6.45838	6.14583	6.24966	6.20448	6.27932	6.25722	6.22139
	Tb927.8.7100	acetyl-CoA carboxylase	7.99273	7.99671	8.01569	7.90627	7.91347	8.04332	8.04514	7.98336	7.83863	8.09021	8.04138	8.02138	7.96266	7.8807	8.04514	8.0894	8.46293	8.45962	8.35733	8.48966	8.45632
	Tb927.8.7170	inositol polyphosphate 1-phosphatase, putative	5.7819	5.88562	5.82372	5.33283	5.51361	5.43035	5.60485	5.53165	5.79898	5.68419	5.57088	5.59189	5.7636	5.40639	5.80528	5.66087	5.6243	5.32093	5.17145	5.19426	5.05769
	Tb927.8.980	phosphoacetylglucosamine mutase	7.19851	7.1403	7.27251	7.04853	7.05162	7.10209	7.32842	7.24774	7.25377	7.21615	7.23727	7.15828	7.32557	7.17673	7.2977	6.46586	6.42176	6.70887	6.49277	6.67235	6.40324
	Tb927.9.11030	cAMP-dependent protein kinase catalytic subunit 2	4.58104	4.37656	4.47032	4.1236	3.94917	4.05136	4.37413	3.92791	4.15336	4.39398	3.96596	3.8843	4.50138	4.77075	4.39163	3.64951	3.74709	3.79014	3.14175	3.60454	3.54725
	Tb927.9.11580	glycosomal membrane protein	8.09241	7.99273	7.92105	6.37139	6.52522	6.51172	7.71014	7.02712	7.472	7.8807	7.07683	7.13962	8.06745	7.88236	7.90994	8.85539	8.71493	8.10239	7.97586	7.80569	7.84919
	Tb927.9.11600	glycosomal membrane protein	8.00817	7.92287	7.88236	6.34995	6.30172	6.36615	7.25913	6.77998	7.19164	7.92824	6.84416	6.99148	7.82348	7.54855	7.86903	9.14606	9.14064	8.33888	8.18735	8.08168	8.03082
	Tb927.9.11640	hypothetical protein, conserved	6.35055	6.34995	6.25303	5.78542	5.87871	5.90292	6.25128	5.87814	6.0172	6.29962	6.06917	6.05284	6.40961	6.64459	6.39965	5.63956	5.76512	5.43867	5.73541	5.59192	5.61365
	Tb927.9.12110	6-phosphogluconate dehydrogenase, decarboxylating	8.04138	8.03947	8.02138	7.43103	7.4563	7.38261	8.05724	7.81657	7.97183	7.94567	7.88412	7.89701	8.22991	7.99671	7.98514	8.04976	7.92169	7.77769	7.74592	7.62926	7.7024
	Tb927.9.12290	Peroxin 19	7.28806	7.18433	7.22019	7.75616	7.80429	7.66329	7.21537	7.41902	7.45266	7.43103	7.46603	7.53049	7.23304	7.46493	7.23304	6.77593	6.83367	6.99161	7.13408	7.13297	7.1174
	Tb927.9.12550	glycerol kinase, glycosomal	8.07711	8.05329	8.05531	7.30397	7.33027	7.4343	8.05123	7.64515	7.97934	8.37064	7.83863	7.95484	8.08392	8.08149	8.1047	8.79166	8.96404	8.49304	8.41725	8.35424	8.273
	Tb927.9.12700	phospholipase A1, putative	7.2283	7.25119	7.23198	6.76141	6.7446	6.76929	7.18758	6.91762	6.92495	7.12395	7.20882	7.02085	7.42668	7.23304	7.31597	6.52733	6.47713	6.83367	6.72334	6.71998	6.8136
	Tb927.9.14070	short-chain dehydrogenase, putative	5.81279	5.7636	5.78447	5.93072	5.973	5.90833	5.8691	5.89772	5.8511	5.84156	5.79409	5.76612	5.50057	5.73467	5.62754	5.10261	5.22773	5.32731	5.29018	5.34078	5.24923
	Tb927.9.1720	peroxisomal membrane protein 4, putative	6.05599	6.05194	6.05354	5.87492	5.93786	5.8383	6.09614	6.0919	6.15493	5.87141	5.95675	5.94369	6.08534	5.64635	6.0383	5.71105	5.61507	5.46141	5.37511	5.43206	5.45561
	Tb927.9.3280	exopolyphosphatase	6.25561	6.29674	6.22452	5.99282	6.13573	6.08919	6.19793	6.15968	6.40873	6.26692	6.23644	6.11985	6.27532	6.1117	6.30998	6.47665	6.30783	5.83969	5.74254	5.85371	5.56973
	Tb927.9.4190	fatty acyl CoA syntetase 1	6.98266	6.96028	6.97055	6.68972	6.68135	6.60024	7.01041	6.91009	6.93195	6.83832	6.92377	6.81009	7.13479	7.15188	7.00896	6.11078	5.90818	5.90879	5.67084	5.65057	5.56214
	Tb927.9.6090	PTP1-interacting protein, 39 kDa	8.66753	8.61529	8.59828	8.75902	8.85016	8.78766	8.46604	8.79734	8.45806	8.55657	8.65869	9.03801	8.49213	8.47903	8.52133	8.08676	8.32669	8.2584	8.43992	8.30261	8.55511
	Tb927.9.6100	PTP1-interacting protein, 39 kDa	8.46087	8.44548	8.41513	8.58425	8.65869	8.6325	8.28102	8.57035	8.26189	8.38533	8.47122	8.80059	8.35608	8.31938	8.40513	7.88956	8.15978	8.13422	8.28773	8.09716	8.35424
	Tb927.9.6450	peroxisomal membrane protein (Pex16), putative	7.08383	7.09918	7.04088	7.13269	7.25824	7.19592	7.19015	7.20882	7.20806	7.11525	7.23649	7.15912	7.12012	6.92978	7.06275	6.96423	6.8938	7.15613	7.08371	7.21647	7.20409
	Tb927.9.7550	adenylosuccinate lyase, putative	6.26515	6.22101	6.23202	5.87471	5.84854	5.82279	6.11508	5.85725	5.95653	6.11942	5.97743	5.82658	6.25782	6.30739	6.18915	5.7282	5.70318	5.55582	5.61962	5.44005	5.50702
	Tb927.9.8950	metallo- peptidase, Clan M- Family M48	9.0264	8.96618	9.01107	8.79088	8.74336	8.73714	9.03413	9.01489	9.09568	8.87394	9.04582	8.99593	9.03026	8.79734	8.9228	9.17354	9.07731	9.01208	8.8996	9.03678	8.94996
	Tb927.9.9000	isopentenyl-diphosphate delta-isomerase (type II)	7.14246	7.08383	7.10859	6.83238	6.91213	6.72814	7.06086	7.0971	7.14766	6.96661	7.07618	6.96134	7.18279	6.93366	7.05223	6.60614	6.78023	6.65139	6.62687	6.67807	6.59076
	Tb927.9.9430	Peroxisomal membrane protein PEX13.2	5.8511	5.93409	5.83375	6.17481	5.96534	6.12958	5.91101	5.86099	5.84491	5.96246	5.93716	6.00054	5.88741	5.92825	5.90878	5.48242	5.75177	5.90523	5.98251	5.89435	5.93187
	Tb927.9.9820	glyceraldehyde-3-phosphate dehydrogenase, putative	6.7242	6.73326	6.68651	6.01291	6.13869	6.15608	6.6402	6.37998	6.76972	6.44202	6.39052	6.29648	6.75566	6.36165	6.69503	6.55827	6.57708	6.27852	5.88991	6.04936	6.14095
	Tb927.10.10210	procyclin-associated gene 4 (PAG4) protein	3.57944	3.67264	3.62882	4.11991	4.25897	4.06483	4.92708	5.06944	5.09148	2.93308	4.33182	3.19139	3.64438	3.67541	3.10381	0.563061	1.10861	2.47076	1.93778	2.64843	2.16025
	Tb927.10.10220	procyclin-associated gene 2 (PAG2) protein	4.1182	4.20447	4.22098	4.99709	4.87987	4.70285	5.4665	5.53499	5.3794	3.39722	4.95644	3.64959	4.1075	4.1996	3.55197	1.26666	2.65944	2.65568	2.78767	3.43823	2.62297
	Tb927.10.10230	procyclin-associated gene 5 (PAG5) protein	4.57453	4.48772	4.55018	5.19256	5.30776	4.98766	5.46044	5.69	5.76038	3.52699	5.03036	3.71604	3.80583	3.98053	3.7659	1.2886	2.61531	3.43991	3.63755	4.1655	3.17943
	Tb927.10.10240	procyclin-associated gene 1 (PAG1) protein	3.91099	3.79855	3.85701	4.71568	4.60356	4.33748	5.02375	5.04854	5.02375	3.05836	4.49191	3.08254	3.50765	3.54929	3.03903	0.626477	1.76822	2.18686	2.27648	3.06947	2.22947
	Tb927.10.10250	EP2 procyclin	5.50717	5.56462	5.48621	6.05443	6.1291	6.22359	6.59031	6.9786	6.51373	4.89477	6.06271	5.10586	5.63281	4.76797	5.07183	3.38317	5.78755	6.12219	6.44658	6.34379	5.95114
	Tb927.10.10260	EP1 procyclin	7.31407	7.33885	7.23891	8.41513	8.36092	8.54837	8.31251	8.89466	8.27409	6.93992	8.03347	7.47456	7.35175	6.73229	7.00285	6.39611	8.09716	8.48629	8.64213	8.47624	8.36353
	Tb927.10.7160	procyclin-associated gene 1 (PAG1) protein, putative	0.77365	0.897945	0.0809102	1.73732	1.33608	1.42051	1.82514	1.88853	1.69479	0.340378	1.40734	-0.0548874	0.340378	1.32145	0.425197	-0.471925	-0.399621	-0.471925	-0.823771	-1.39017	-1.73369
	Tb927.6.450	procyclin PARP A	3.97649	3.87578	3.90462	4.60536	4.5276	4.69156	5.33893	5.63776	5.22069	3.08635	4.58843	3.70104	3.72903	3.19822	3.75579	2.79745	3.63329	4.56418	4.40329	4.61331	4.33388
	Tb927.6.510	GPEET procyclin	7.47456	7.2717	7.37319	8.25979	8.29313	8.38042	8.10715	9.08965	8.18283	6.55884	7.68399	7.13828	6.65668	6.35785	6.31677	4.5505	5.56806	5.88125	5.99457	6.00537	5.96931
	Tb927.10.13430	citrate synthase, putative	5.90147	5.87141	5.94298	6.1153	6.01785	6.25104	5.60062	5.52316	5.07385	6.06719	5.56556	6.14807	5.62661	5.92158	5.814	3.72268	4.01904	3.87799	3.76211	3.54117	3.80093
	Tb927.10.14000	aconitase	6.11399	6.15036	6.1866	6.52522	6.39176	6.66223	6.54983	6.5239	6.27633	6.37383	6.29821	6.35708	6.06871	6.07326	6.07716	5.19557	5.26606	5.19723	5.29388	5.35932	5.31825
	Tb927.10.2560	mitochondrial malate dehydrogenase	7.19015	7.12758	7.04668	7.75091	7.80064	7.86003	7.33119	7.83863	7.61968	7.18279	7.35081	7.53989	6.80814	6.61869	6.93992	6.08001	6.32865	6.28305	6.35466	6.21849	6.28218
	Tb927.10.7410	succinyl-CoA ligase [GDP-forming] beta-chain, putative	8.84345	8.7685	8.81036	9.07754	9.04582	9.06953	9.03801	9.07754	8.83887	8.77805	9.11423	9.05762	8.78125	8.89118	8.7685	7.26708	7.527	7.80569	7.62926	7.66802	7.60413
	Tb927.11.1450	2-oxoglutarate dehydrogenase E1 component, putative	8.29313	8.30998	8.32898	8.51598	8.53209	8.6011	8.23946	8.30998	8.1026	8.42014	8.40265	8.5375	8.23226	8.2166	8.38288	7.25152	7.84251	8.20693	8.19013	8.20693	8.26131
	Tb927.11.9980	2-oxoglutarate dehydrogenase E1 component, putative	7.95868	7.92645	7.90437	8.20983	8.19155	8.36335	7.43998	7.61538	7.23562	7.97183	7.67955	8.17364	7.46846	7.6255	7.74775	6.46994	7.18037	6.88005	6.92186	6.72334	6.92101
	Tb927.3.2230	succinyl-CoA synthetase alpha subunit, putative	8.41262	8.41262	8.39768	8.97725	8.87052	8.93351	8.68537	8.84345	8.72082	8.51331	8.75902	8.73404	8.28586	8.17364	8.40016	6.90135	7.1838	7.30319	7.14189	7.11112	7.08371
	Tb927.8.3380	succinate dehydrogenase iron-sulfur subunit	7.20151	7.10859	7.17529	7.69899	7.56203	7.71312	7.24774	7.27515	7.04973	7.38368	7.26111	7.49481	7.03342	7.32842	7.16134	6.97226	7.24337	7.57232	7.35834	7.42295	7.50407
	Tb927.8.3690	isocitrate dehydrogenase [NADP], mitochondrial precursor, putative	7.10859	7.08969	7.1341	7.35758	7.25285	7.30397	7.02025	7.04729	6.91814	7.10135	7.02835	7.16134	7.14689	7.31184	6.98978	6.03675	5.88645	5.55043	5.56383	5.4136	5.69576
	Tb04.24M18.150	hypothetical protein, conserved	4.77965	4.67824	4.66072	4.69466	4.65769	4.69321	4.754	4.48354	4.39284	4.75889	4.45716	4.52375	5.02113	5.10734	4.64703	3.82677	3.68861	3.72627	3.67932	3.54889	3.69394
	Tb927.1.1000	developmentally regulated phosphoprotein	6.69663	6.71919	6.61715	6.63848	6.71972	6.81107	6.42807	6.69791	6.67092	6.68253	6.59954	6.79882	6.55431	6.36103	6.61946	6.06933	6.36006	5.93968	5.83178	5.75805	5.70348
	Tb927.1.1130	glycerol-3-phosphate dehydrogenase (FAD-dependent), putative	4.80282	4.85601	4.79362	4.97665	4.90353	4.97388	4.99071	5.05305	4.88405	4.75823	4.93065	4.97888	4.70214	4.68436	4.73189	4.06849	4.00612	3.98525	3.9017	3.88836	3.98148
	Tb927.1.1160	kinetoplast ribosomal PPR-repeat containing protein 3	5.37363	5.54975	5.50911	5.65665	5.66745	5.71573	5.66097	5.75363	5.67662	5.54943	5.67244	5.65857	5.45907	5.32022	5.57434	5.30031	5.50702	5.42406	5.57349	5.43119	5.4713
	Tb927.1.1200	Mitochondrial ribosomal protein S15	5.02575	5.051	5.07939	5.10338	5.08908	5.10586	5.17261	5.17705	5.26321	5.10677	5.21324	5.20555	5.112	5.04854	5.11714	5.09435	5.36051	5.08827	5.14697	5.06747	5.11828
	Tb927.1.1210	conserved protein, unknown function	4.81628	4.77357	4.78365	5.08479	4.874	5.01749	4.87458	4.8202	4.90466	4.96343	5.05991	5.1148	5.04955	5.18681	4.9013	3.93663	3.81582	3.9693	4.01308	3.99051	4.03779
	Tb927.1.1230	chaperone protein DnaJ, putative	5.59826	5.58638	5.58609	5.61081	5.54789	5.58831	5.41588	5.4961	5.4354	5.5182	5.42928	5.55693	5.40679	5.42892	5.45183	4.80717	5.00055	4.98677	4.96591	4.84698	4.88307
	Tb927.1.1330	Mitochondrial Editosome-like Complex TUTase	5.34198	5.36428	5.34161	5.49272	5.40081	5.43073	5.25462	5.33454	5.45526	5.27198	5.39254	5.14606	5.06754	5.35385	5.24033	4.86146	4.87803	4.87375	4.68725	4.69758	4.80621
	Tb927.1.1580	electron transport protein SCO1/2, putative	4.84944	4.9071	4.99923	4.94241	4.8125	4.88296	4.97388	4.9856	4.90591	4.89826	5.04398	5.03603	4.97548	5.26531	5.00135	4.26043	4.1148	4.55846	4.36196	4.37984	4.68772
	Tb927.1.1600	pseudouridine synthase TruD, putative	5.13876	5.13829	5.16677	5.09631	5.08432	4.99279	5.13639	5.23592	5.34235	5.13544	5.35504	5.36015	5.33931	5.32774	5.23942	5.09333	4.98713	5.24061	5.25547	5.25985	5.33283
	Tb927.1.1610	hypothetical protein, conserved	4.80739	4.86211	4.81568	4.85911	4.88237	4.95077	5.0288	4.90411	5.01966	5.01028	4.98967	5.034	5.12558	4.9243	5.10338	4.79035	4.74775	4.98479	5.04363	5.06709	4.98946
	Tb927.1.1690	RNA-editing nuclease 1	6.00123	5.99282	5.97032	6.0749	6.01517	5.98207	5.99553	6.23693	6.23105	5.98876	6.10879	6.09232	6.10358	5.92206	5.99882	5.60136	5.55987	5.71835	5.74432	5.77994	5.80823
	Tb927.1.1730	Polyadenylation mediator complex protein PAMC1, putative	6.60929	6.59693	6.62642	6.79971	6.80342	6.68853	6.71545	6.83191	6.84274	6.72855	6.8252	6.90586	6.68932	6.60735	6.70858	6.41407	6.45595	6.80698	6.92101	6.93133	6.83441
	Tb927.1.1770	Dithiol glutaredoxin 2	5.96102	6.0428	5.99012	6.08123	5.91977	6.04977	5.93538	5.9651	5.79046	6.14009	6.09594	6.1187	6.09051	6.21367	6.08919	5.43353	5.4348	5.6765	5.53101	5.63742	5.45729
	Tb927.1.2190	Raptor N-terminal CASPase like domain containing protein, putative	5.95587	5.87002	5.90744	5.62142	5.64774	5.6865	5.92783	5.77278	5.73575	5.90586	5.87514	5.71987	5.7832	5.73549	5.84398	5.30551	5.48094	4.95306	4.76327	4.77233	4.70438
	Tb927.1.2320	Cardiolipin-dependent protein 35kDa	5.64897	5.62518	5.75968	5.90811	5.89471	5.91816	5.83259	5.77011	5.8938	5.68094	5.91279	5.88489	5.76686	5.98274	5.79193	5.30768	5.38245	5.44657	5.47924	5.64102	5.42119
	Tb927.1.270	hypothetical protein	5.78373	5.7435	5.73467	5.42782	5.22496	5.88537	5.46498	5.10871	4.93341	5.73052	5.54882	5.77251	5.64151	6.02276	5.84422	4.38471	4.22948	3.73846	3.59473	3.75529	3.4471
	Tb927.1.2730	conserved protein, unknown function	6.11039	6.19933	6.18519	6.23888	6.12935	6.06917	6.15445	6.143	6.15608	6.15205	6.25654	6.24869	6.33017	6.42952	6.25782	6.14657	6.08505	6.19611	6.20129	6.18977	6.28821
	Tb927.1.280	Protein of unknown function (DUF1181), putative	3.75108	4.00466	3.73391	3.71337	3.96596	3.96794	3.89759	4.2706	4.06483	3.8642	3.91299	3.75354	4.02091	3.8843	4.05934	3.32574	3.43823	3.19642	2.94135	3.1152	2.4077
	Tb927.1.290	leucine-rich repeat protein (LRRP), putative	6.51202	6.54607	6.52427	6.08782	6.03719	6.20736	6.54126	6.36579	6.26515	6.42237	6.15036	6.45713	6.74605	6.33682	6.54499	6.79357	6.95695	6.44101	6.32499	6.05072	6.38378
	Tb927.1.2990	kinetoplast ribosomal PPR-repeat containing protein 2	6.24795	6.26971	6.30197	6.58885	6.55299	6.54983	6.42748	6.55884	6.61035	6.34037	6.50369	6.42864	6.39518	6.35842	6.27195	6.18779	5.97039	6.0181	5.94198	6.06588	5.94299
	Tb927.1.3010	mRNA processing protein, putative	5.63398	5.65831	5.61634	5.69713	5.61427	5.71283	5.7876	5.82417	5.91302	5.58667	5.67964	5.65396	5.66412	5.65777	5.63427	4.90508	4.78886	4.85338	4.77706	4.72035	4.80526
	Tb927.1.3030	KREL2	6.69132	6.66476	6.66309	6.64753	6.67733	6.60488	6.82059	6.82565	7.01303	6.59406	6.73638	6.63296	6.65031	6.45046	6.60488	6.63515	6.37501	5.89655	5.88676	5.99263	5.84125
	Tb927.1.3040	hypothetical protein, conserved	5.59731	5.44264	5.49067	5.49578	5.48757	5.43504	5.70846	5.67525	5.72168	5.37594	5.58953	5.41554	5.54518	5.52121	5.42678	4.88145	4.81249	4.3396	4.30058	4.51598	4.67333
	Tb927.1.3800	Present in the outer mitochondrial membrane proteome 18	5.92911	5.8833	5.93851	4.69536	4.84759	4.53262	6.82207	6.16677	6.84172	5.1465	5.64492	4.87576	6.56329	5.98989	5.95653	3.6509	3.42965	2.91001	2.89484	3.19413	2.36753
	Tb927.1.3950	alanine aminotransferase	7.24605	7.17078	7.21443	7.25202	7.11232	7.34951	7.37721	6.98211	7.01041	7.60631	7.18118	7.18674	7.60229	7.75616	7.52804	7.25535	7.30451	7.30451	7.30729	7.3407	7.18037
	Tb927.1.4010	primase 2	2.80161	2.64396	2.61186	2.65371	2.70749	2.7255	2.49475	2.36462	2.82938	3.20173	2.84625	3.28389	3.12547	3.32501	3.12179	1.73925	1.98464	1.16112	1.81752	1.4715	1.65374
	Tb927.1.4100	cytochrome oxidase subunit IV	5.84804	5.90407	5.96336	6.13844	6.11617	5.99815	6.26059	6.24524	6.26841	6.12935	6.42084	6.31128	6.28402	6.42482	6.32377	5.39209	5.31973	5.26083	5.23469	4.96819	4.93499
	Tb927.1.4160	hypothetical protein, conserved	5.23592	5.372	5.36473	5.60933	5.65566	5.53093	5.71649	5.82536	5.99304	5.85678	5.81623	5.69364	5.86429	5.55723	5.84949	5.42824	5.3703	5.47539	5.54003	5.582	5.36325
	Tb927.1.4220	Ydr279p protein family (RNase H2 complex component), putative	5.41806	5.42963	5.4239	5.74609	5.75287	5.76564	5.61816	5.53977	5.67964	5.97032	5.73575	5.77756	5.86289	5.8306	5.91124	5.33721	5.53529	5.47806	5.60454	5.48298	5.49989
	Tb927.1.4230	hypothetical protein, conserved	5.85951	5.87286	5.87026	6.25353	6.17206	6.27093	6.04885	6.04571	5.8909	6.30012	6.11039	6.43252	6.13342	6.5107	6.22865	5.68541	5.81384	5.51805	5.72089	5.66171	5.64481
	Tb927.1.4250	hypothetical protein, conserved	4.49291	4.61748	4.47373	5.09539	5.02528	5.05256	4.97167	4.96502	5.15338	5.03963	4.96236	5.06203	4.80544	5.10489	4.95354	4.56686	4.51762	4.76971	4.96011	4.85867	4.70337
	Tb927.1.4540	cyclin-like F-box protein 1A	3.51608	3.38115	3.65531	3.46097	3.43747	3.46696	3.60434	3.34423	3.18784	4.17542	3.86686	4.20273	4.21271	4.37291	4.26333	2.56812	2.6778	2.58414	3.36802	3.00415	2.97638
	Tb927.1.4650	cyclin-like F-box protein 2	6.39052	6.44924	6.45338	6.19246	6.08808	6.3079	6.38026	5.34385	5.23297	6.90304	5.99794	6.38401	7.06801	7.15595	6.75524	6.41699	6.54661	6.33739	6.54608	5.91169	6.77087
	Tb927.1.4970	hypothetical protein	3.4553	3.57413	3.375	4.15816	3.92998	4.3845	3.45802	3.67027	3.12875	3.63642	3.48128	3.97857	3.67264	3.52979	3.8933	1.56085	1.36163	0.42203	1.17414	-0.0264855	0.0576272
	Tb927.1.5000	hypothetical protein, conserved	5.76064	5.62433	5.7405	5.57893	5.51247	5.57832	5.77902	5.62295	5.717	5.89609	5.76965	5.74454	5.93231	5.81543	5.89724	5.34109	5.14455	4.84256	4.8283	4.92365	4.77932
	Tb927.1.530	hypothetical protein, conserved	7.88757	7.94914	7.90627	8.02571	7.98691	8.2121	8.06558	8.02975	7.79735	8.16206	7.99481	8.14724	7.97934	7.63259	7.97561	6.61374	6.75061	6.63222	6.84986	6.71411	6.8616
	Tb927.1.730	NADH-ubiquinone oxidoreductase complex I subunit, putative	6.02159	6.03181	6.08487	5.83692	6.08374	5.97811	6.2005	6.24843	6.2743	6.03302	5.98812	6.02093	6.09277	5.80122	6.05021	5.56778	5.45269	5.35355	5.33069	5.27834	5.07652
	Tb927.1.740	phosphatidylinositol-4-phosphate 5-kinase related	6.35549	6.36192	6.37945	6.30426	6.29878	6.323	6.24042	6.20812	6.20191	6.44534	6.33126	6.41657	6.44085	6.55398	6.39292	5.66884	5.6486	5.3951	5.41796	5.32462	5.37511
	Tb927.1.790	hypothetical transmembrane protein, conserved	4.81061	4.83883	4.85969	4.79362	4.86276	4.81895	4.82153	4.93787	4.94516	4.81189	4.97665	4.81761	4.64347	4.75693	4.79223	4.15409	4.2862	4.0529	3.98148	3.97459	4.04113
	Tb927.1.840	transmembrane protein, putative	5.92024	5.90104	5.82513	5.78902	5.87718	5.79898	5.8418	5.95699	5.97253	5.67912	5.89893	5.87286	5.68152	5.76636	5.77453	5.44267	5.46258	5.2685	5.20854	5.14355	5.11794
	Tb927.10.10110	PIG-P, putative	5.72799	5.85275	5.70795	5.7082	5.90901	5.75206	5.58859	5.77479	5.74246	5.69443	5.70924	5.80698	5.54601	5.95744	5.73027	5.12948	4.83626	4.95733	4.89661	4.98164	4.95008
	Tb927.10.10120	hypothetical protein, conserved	6.47604	6.42537	6.46107	6.51445	6.61549	6.55962	6.41867	6.61336	6.54019	6.53235	6.44771	6.61035	6.35241	6.24191	6.53272	5.9069	5.77373	5.81628	5.89845	5.88742	5.91733
	Tb927.10.10130	RNA editing mediator complex protein 1	6.30998	6.36947	6.3678	6.38256	6.41507	6.3461	6.41991	6.44419	6.56013	6.32856	6.45713	6.38912	6.38855	6.24309	6.36615	6.16505	6.12032	6.2104	6.16747	6.0756	6.08001
	Tb927.10.10160	Kinetoplast polyadenylation factor 4	6.69052	6.74924	6.76183	6.80016	6.908	6.84902	6.68972	6.86647	6.84515	6.81298	6.8177	6.82865	6.75399	6.63734	6.80436	6.31003	6.31003	6.43913	6.2668	6.46235	6.3923
	Tb927.10.1020	hypothetical protein	-1.17778	-1.35678	-1.80715	0.503967	0.693516	0.538833	0.943636	1.25876	0.77365	-0.677742	0.384652	0.134288	-0.123919	0.602857	-0.123919	-0.33077	-0.33077	0.0225135	-0.594143	-1.39017	-1.53101
	Tb927.10.10300	hypothetical protein, conserved	5.1739	5.13448	5.14369	5.04253	5.08323	5.03552	5.1129	5.15478	5.23381	5.15067	5.12376	5.11429	4.98208	4.92595	5.16773	4.04949	4.28886	4.52764	4.53879	4.52815	4.51996
	Tb927.10.10310	hypothetical protein, conserved	4.97339	4.84363	5.01552	5.2041	5.30738	5.11573	4.87103	5.04955	5.10293	4.87757	5.05742	5.05991	4.63103	4.87928	4.83617	3.98616	4.1617	4.69259	4.49886	4.57423	4.56367
	Tb927.10.10400	Mitochondrial ribosomal protein S11	5.99059	6.02447	5.9374	6.14278	6.05084	6.11443	5.85747	5.88263	5.78611	5.83761	5.84203	5.93006	5.71054	6.00012	5.86362	5.30891	5.55124	5.80971	5.64102	5.70945	5.72121
	Tb927.10.10420	monothiol glutaredoxin, putative	5.4622	5.4608	5.49405	5.2237	5.45526	5.36275	5.36827	5.52087	5.59132	5.35307	5.35385	5.32733	5.34789	5.068	5.45907	4.56001	4.60268	4.26393	4.49062	4.26181	4.50606
	Tb927.10.10440	mitochondrial carrier protein	3.83663	4.00055	3.74868	3.95971	4.08021	4.05934	4.17028	4.34686	4.48128	4.03444	4.36153	4.00055	4.09479	3.87143	4.08767	2.62297	1.95142	3.25067	2.58017	3.22445	2.68878
	Tb927.10.10680	hypothetical protein, conserved	5.24118	5.24342	5.29373	5.40601	5.39364	5.397	5.16541	5.39364	5.56864	5.32141	5.27929	5.23211	4.96343	5.13639	5.15843	4.58127	4.77662	4.82913	4.7532	4.82392	4.66673
	Tb927.10.1070	cdc2-related kinase 1	5.99641	5.93274	5.85605	5.74635	5.73901	5.79269	6.10923	5.90655	5.95252	5.97322	5.98299	5.85133	6.20622	6.06249	5.99083	5.09655	4.92026	4.82524	4.60838	4.81832	4.70965
	Tb927.10.10740	hypothetical protein, conserved	5.19526	5.10153	5.16861	5.13639	4.96616	5.10016	4.89418	4.76377	4.76442	5.17872	4.94685	4.9397	4.98155	5.17046	5.08811	4.06432	4.15714	4.22053	4.17975	4.20558	4.28814
	Tb927.10.10780	hypothetical protein, conserved	6.35988	6.35082	6.3527	6.50205	6.50107	6.46618	6.26719	6.44953	6.31978	6.30851	6.35929	6.40458	6.14075	6.36549	6.1499	6.08617	6.00362	5.79419	5.699	5.7282	5.73575
	Tb927.10.11030	Archaic translocase of outer membrane 11 kDa subunit	7.5411	7.40506	7.40076	7.02952	7.2563	7.13621	7.22328	7.32077	7.33212	7.34951	7.33212	7.35653	7.39402	7.13129	7.38663	5.97077	5.9521	5.98935	5.84029	5.95908	5.81477
	Tb927.10.11050	LSU ribosomal protein, mitochondrial, putative	5.23633	5.16036	5.20861	5.39778	5.43859	5.42782	5.27033	5.2511	5.388	5.19793	5.22995	5.36473	5.14874	5.19526	5.06405	4.71015	4.47814	4.95173	4.80124	4.86392	4.89247
	Tb927.10.11060	hypothetical protein, conserved	5.76888	5.64379	5.63281	5.98453	5.95026	5.83283	6.07983	6.13642	6.1563	5.48517	5.82729	5.81032	5.73393	5.81032	5.60396	5.22551	5.23836	5.30243	5.35201	5.25202	5.34711
	Tb927.10.11070	hypothetical protein, conserved	5.43755	5.36473	5.32301	5.4379	5.52351	5.50406	5.41376	5.53024	5.55952	5.42018	5.35975	5.35743	5.25589	5.25422	5.25881	4.37867	4.25842	4.63627	4.56472	4.66932	4.63735
	Tb927.10.11090	hypothetical protein, conserved	5.84585	5.85063	5.88883	5.90946	5.92516	5.90811	5.90833	5.94414	5.90104	5.85926	6.02318	5.91279	5.97569	5.99461	5.95003	5.61962	5.24827	5.58288	5.47982	5.67327	5.44565
	Tb927.10.11160	NFU2 iron-sulfur cluster scaffold homolog, mitochondrial	6.37498	6.41479	6.32696	6.21736	6.33455	6.27144	6.4316	6.33843	6.50542	6.32156	6.39662	6.39854	6.2357	6.3747	6.30452	5.92383	5.91768	5.60197	5.63449	5.69377	5.51053
	Tb927.10.11190	tRNA-splicing ligase RtcB, putative	5.13919	5.30046	5.31168	5.55754	5.52931	5.45979	5.39174	5.53788	5.6211	5.23044	5.47933	5.24855	5.31621	5.39891	5.29088	5.284	4.962	5.0937	4.97373	5.10089	4.92108
	Tb927.10.11260	SSU ribosomal protein, mitochondrial, putative	5.94503	5.86748	5.93453	5.93693	5.92583	5.99641	5.93253	5.89609	6.03903	5.95566	5.93231	6.01002	5.99815	5.94414	6.03607	5.83508	5.88708	5.5039	5.32977	5.49617	5.30922
	Tb927.10.11280	hypothetical protein	1.24079	1.63184	1.71588	2.04202	1.9151	2.14031	1.17624	1.40734	1.40734	1.13785	1.44927	1.36406	0.384652	1.06762	1.29188	1.299	1.30942	0.291021	-0.0264855	-0.823771	-0.0657977
	Tb927.10.11350	LSU ribosomal protein, mitochondrial, putative	4.68361	4.58196	4.56514	4.68704	4.54632	4.68219	4.47271	4.75889	4.72144	4.68704	4.44473	4.40755	4.68851	4.70067	4.5791	4.12284	4.13819	4.19691	4.03947	4.19963	4.08281
	Tb927.10.11370	hypothetical protein, conserved	5.25208	5.26279	5.27521	5.25589	5.31852	5.14783	5.43859	5.49986	5.60273	5.28805	5.49747	5.13028	5.25671	5.05742	5.41337	4.52374	4.69611	4.58752	4.45171	4.61428	4.46106
	Tb927.10.11420	hypothetical protein, conserved	5.09103	5.16727	5.13963	5.67991	5.55159	5.72926	5.57403	5.55537	5.63776	5.46498	5.57025	5.50164	5.44894	5.11528	5.30332	4.00874	3.56704	3.74072	3.48772	3.97277	3.58909
	Tb927.10.11480	hypothetical protein, conserved	5.91927	5.93538	5.97143	5.93253	6.03946	5.94503	5.95722	5.92583	5.95319	5.74076	5.93115	5.86748	5.82823	6.08693	5.78518	5.63065	5.24094	5.56241	5.51518	5.46701	5.50278
	Tb927.10.11500	conserved protein	5.77427	5.6235	5.73128	5.7958	5.75437	5.81873	5.62847	5.65338	5.68969	5.64005	5.62433	5.71649	5.45979	5.64897	5.54664	4.97864	5.03381	4.984	4.89207	4.94098	5.04108
	Tb927.10.11520	mitochondrial import inner membrane translocase subunit tim13	6.39854	6.3483	6.49247	6.11421	6.01291	6.20452	6.33601	6.04954	6.34934	6.28981	6.31128	6.31024	6.4193	6.26086	6.29491	5.96832	5.95973	5.63777	5.67902	5.61648	5.68512
	Tb927.10.1160	NADH dehydrogenase (ubiquinone) 1 beta subcomplex subunit, putative	5.8034	5.84109	5.77805	5.92276	5.89427	5.95608	5.97229	5.83993	5.89449	5.78611	5.93946	5.77201	5.78611	5.76015	5.73925	5.57917	5.76862	5.72383	5.63032	5.80913	5.73719
	Tb927.10.11770	succinate dehydrogenase cytochrome B subunit	7.42668	7.38663	7.46246	8.41763	8.26929	8.28586	7.29684	7.82664	7.63553	7.64958	7.82832	7.95276	7.07832	7.53989	7.43666	7.17921	7.40599	7.77537	7.60214	7.91474	7.67818
	Tb927.10.11820	kinetoplast ribosomal PPR-repeat containing protein 17	5.45761	5.68594	5.59797	5.58248	5.51858	5.65396	5.43504	5.46295	5.42892	5.56587	5.57613	5.66191	5.49272	5.64574	5.65287	4.78661	4.91651	5.15835	5.23668	5.12635	5.25673
	Tb927.10.11870	Guide RNA binding complex protein 5	6.73274	6.6942	6.6749	6.73274	6.84562	6.72855	6.68373	6.71368	6.71416	6.78675	6.76623	6.8501	6.76268	6.68533	6.73084	6.60302	6.51983	6.6561	6.74232	6.73835	6.86796
	Tb927.10.11890	hypothetical protein, conserved	5.45689	5.53499	5.54107	5.65093	5.66682	5.71341	5.87653	5.82586	5.78165	5.55005	5.65777	5.73999	5.88053	5.59189	5.54975	5.12672	5.00365	5.36914	5.42706	5.19293	5.54754
	Tb927.10.11900	MICOS complex subunit MIC20	5.00293	5.1199	5.02528	5.31814	5.372	5.39212	5.30451	5.29167	5.22194	5.40008	5.31544	5.31465	5.35229	5.26822	5.3798	4.90125	4.64184	5.17953	5.40769	5.18504	5.38513
	Tb927.10.11930	beta-D-hydroxybutyrate dehydrogenase	6.16416	6.16587	6.08512	6.14647	6.09973	6.13917	6.25854	6.15744	6.14143	6.26215	6.21343	6.26619	6.3267	6.2727	6.26865	5.19952	5.16908	5.02198	5.06129	4.86049	5.19068
	Tb927.10.11940	ABC1 protein, putative	5.8893	5.83547	5.86978	6.09594	6.1063	6.04172	5.86498	6.09072	5.99192	6.14922	6.00419	6.13551	5.88808	5.95319	6.11105	5.01198	5.25643	5.47451	5.65197	5.42006	5.62283
	Tb927.10.12000	iron-sulfur cluster assembly protein, putative	6.62418	6.64256	6.55366	6.89413	6.74021	6.80581	6.74832	6.7269	6.5675	6.65706	6.71322	6.80481	6.79926	6.66223	6.67092	5.3414	5.2514	5.54349	5.58114	5.55209	5.55724
	Tb927.10.12050	LSU ribosomal protein, mitochondrial, putative	5.71207	5.72407	5.81232	6.19219	6.06871	6.09814	5.90855	6.05621	5.86289	5.94369	5.96871	6.05643	5.75645	5.95187	5.80581	4.67964	4.88904	5.05584	5.20374	5.23531	5.30614
	Tb927.10.12080	hypothetical protein, conserved	5.68366	5.70383	5.75232	6.13119	6.15923	6.19864	5.83136	6.00311	5.70276	5.87311	5.83645	5.91977	5.61081	5.43755	5.77504	5.15091	5.55378	5.83119	5.85148	5.82463	5.91463
	Tb927.10.12150	hypothetical protein, conserved	4.5472	4.50443	4.5472	4.56162	4.50138	4.57544	4.47811	4.54632	4.63853	4.74542	4.67273	4.6962	4.50237	4.36396	4.48452	3.53965	3.71775	4.25708	4.19047	4.29811	4.35512
	Tb927.10.12180	hypothetical protein, conserved	5.40081	5.47494	5.46187	5.3906	5.43073	5.38236	5.5846	5.40413	5.29373	5.60546	5.51042	5.50717	5.6939	5.44654	5.52685	5.07752	5.05732	5.39271	5.40566	5.55638	5.58288
	Tb927.10.12220	hypothetical protein, conserved	5.45288	5.43721	5.40751	5.76536	5.80528	5.87166	5.5075	5.64294	5.66439	5.69821	5.59797	5.72272	5.4769	5.3504	5.60214	5.01453	4.68632	5.15636	5.12358	5.32032	5.26051
	Tb927.10.12250	hypothetical protein, conserved	5.49922	5.54882	5.55662	5.76686	5.89023	5.72461	5.62404	5.79095	5.83306	5.62177	5.80628	5.71906	5.47346	5.3431	5.59943	5.34257	5.33008	5.76482	5.75295	5.79389	5.72519
	Tb927.10.1230	Enriched in surface-labeled proteome protein 23	7.44459	7.42124	7.47574	7.41274	7.41173	7.30485	7.43324	7.54855	7.4515	7.37932	7.42876	7.45415	7.5423	7.21191	7.52287	7.44118	7.38009	7.51661	7.43967	7.50407	7.48367
	Tb927.10.12300	Cardiolipin-dependent protein 15kDa	5.35344	5.51179	5.41152	5.16081	5.27564	5.31938	5.24938	5.40374	5.13361	5.38687	5.11064	5.26736	5.35661	5.23044	5.37286	4.07833	4.14662	4.01308	4.07744	4.04029	4.02947
	Tb927.10.1240	hypothetical protein, conserved	6.20882	6.19389	6.17698	6.12669	6.07513	6.02181	6.03413	6.06448	6.10511	6.18706	6.08668	6.1269	6.1323	6.05536	6.14582	5.60729	5.70348	5.49354	5.53871	5.46531	5.50648
	Tb927.10.12460	Zinc finger, C3HC4 type (RING finger), putative	6.15858	6.29034	6.25511	6.23793	6.41899	6.52796	6.44419	6.28068	6.4301	6.36045	6.38685	6.285	6.07811	6.29491	6.25854	6.9066	6.74295	6.80147	6.68643	6.87524	6.53061
	Tb927.10.12520	hypothetical protein, conserved	6.03903	6.12601	6.07833	6.33952	6.41784	6.37749	6.27939	6.49048	6.4026	6.19104	6.32827	6.20523	6.12778	5.95722	6.10993	6.11406	6.14134	5.85432	5.88289	6.05005	5.9091
	Tb927.10.12540	NADH-ubiquinone oxidoreductase complex I subunit, putative	6.4233	6.40053	6.36132	6.59843	6.77538	6.78675	6.54499	6.70648	6.75268	6.51306	6.56965	6.63536	6.40485	6.14739	6.44924	6.00819	5.97505	5.69842	5.6413	5.76833	5.70518
	Tb927.10.12550	hypothetical protein, conserved	5.26	5.32577	5.38385	5.25462	5.39815	5.54975	5.5306	5.51009	5.48106	5.37673	5.40564	5.32141	5.57147	5.12284	5.64379	4.69947	4.25443	3.98793	3.92805	4.00357	3.97545
	Tb927.10.1260	aspartyl-tRNA synthetase, putative	6.15157	6.26115	6.22254	6.3544	6.34365	6.328	6.1135	6.23766	6.08577	6.29848	6.2743	6.35496	6.21835	6.26841	6.28525	5.31973	5.28613	5.52739	5.68899	5.57321	5.74815
	Tb927.10.12690	hypothetical protein, conserved	6.56329	6.5999	6.58599	6.88349	6.97748	6.95162	6.62902	6.79459	6.72952	6.55334	6.76442	6.68373	6.36443	6.42893	6.57225	6.48481	6.62983	6.91597	6.93398	6.85999	6.84594
	Tb927.10.12700	pyruvate dehydrogenase E1 alpha subunit, putative	8.74025	8.80384	8.81691	9.29252	9.22245	9.34175	8.83677	8.95155	8.65797	8.85016	8.90865	9.10188	8.6325	8.75273	8.64118	7.72923	8.07293	8.11835	8.08676	8.06028	8.08676
	Tb927.10.12840	mitochondrial carrier protein	6.67042	6.79221	6.79547	6.57996	6.67369	6.65983	6.74368	6.65542	6.68733	6.84172	6.86354	6.66958	6.80436	6.79041	6.84702	6.44658	6.31675	6.44899	6.30042	6.16353	6.14436
	Tb927.10.12880	SET domain protein 5	6.04213	6.01291	5.97743	6.00839	6.09441	6.02538	6.04084	6.19864	6.17388	6.05933	6.09395	6.05842	5.96848	5.68775	6.04105	5.75564	5.94788	5.7689	5.76684	5.67145	5.63926
	Tb927.10.1290	hypothetical protein, conserved	4.42896	4.4692	4.16873	4.27793	4.2092	4.17542	4.20273	4.2092	4.32081	4.43927	4.06668	4.4692	4.27642	4.28384	4.34686	3.19642	3.44531	3.18447	3.53292	3.38111	3.5862
	Tb927.10.12900	Complex 1 protein (LYR family), putative	5.62054	5.56399	5.49782	5.66125	5.73601	5.56864	5.62269	5.61547	5.57521	5.6249	5.6331	5.75798	5.64774	6.05194	5.7631	4.89835	4.69849	4.94691	5.02603	4.94767	4.91245
	Tb927.10.12910	hypothetical protein, conserved	5.33851	5.37163	5.39592	5.40715	5.42782	5.51559	5.40933	5.46609	5.26531	5.48318	5.37867	5.45149	5.39891	5.33325	5.44331	4.54943	4.58388	4.67917	4.5143	4.51106	4.57268
	Tb927.10.12930	hypothetical protein, conserved	6.49629	6.32002	6.50169	6.4116	6.45178	6.57225	6.34171	6.2277	6.47151	6.3692	6.34417	6.29083	6.21711	6.26515	6.34995	5.93259	5.91204	5.61507	5.6457	5.67564	5.6217
	Tb927.10.12980	Multisite-specific tRNA:(cytosine-C(5))-methyltransferase, putative	5.96466	5.94977	5.94908	5.89915	5.93253	5.80437	6.17747	6.28348	6.50506	5.87002	6.14278	5.90221	6.02116	5.86817	5.92158	5.77317	5.46926	5.36885	5.25358	5.34681	5.15602
	Tb927.10.13170	Mitoribosomal LSU assembly factor 29	4.58013	4.51459	4.68704	4.70516	4.61748	4.77491	4.44473	4.39046	4.19008	4.59301	4.38923	4.5472	4.36767	4.62099	4.68143	3.27643	3.68482	3.93105	4.09997	3.95752	4.17588
	Tb927.10.13200	kinetoplast ribosomal PPR-repeat containing protein 4	5.57271	5.60336	5.65121	5.66385	5.71369	5.6974	5.51659	5.6299	5.80965	5.60873	5.68094	5.63749	5.39364	5.47312	5.60124	5.30982	5.34651	5.56015	5.67787	5.69957	5.53073
	Tb927.10.13230	hypothetical protein, conserved	6.05329	5.95297	6.00489	6.09029	6.00075	6.0415	5.83737	5.78518	5.74324	5.82846	5.79459	5.86315	5.84251	6.13207	5.83185	4.98088	5.09799	5.11794	4.87717	4.82482	5.01162
	Tb927.10.13290	ethanolamine phosphotransferase (EPT)	7.32172	7.32646	7.29953	6.85153	6.95108	6.96028	7.31077	7.02145	7.22251	7.15116	6.9998	6.9939	7.32646	7.12326	7.31795	7.44778	7.18616	7.06232	7.01813	6.91938	6.89718
	Tb927.10.13300	Mitochondrial ribosomal protein S8	6.0307	6.1437	6.10171	6.11804	6.06695	6.08645	6.05489	6.11685	6.16745	6.10288	6.15814	6.15901	6.13047	6.21642	6.10766	5.49383	5.61194	5.75264	5.81065	5.82329	5.76014
	Tb927.10.13360	Elongation factor Tu, mitochondrial	7.39517	7.41584	7.41686	7.37932	7.36184	7.27515	7.53726	7.51057	7.53049	7.38767	7.63957	7.52926	7.53857	7.67092	7.46375	6.62272	6.60302	6.62398	6.5793	6.52039	6.55105
	Tb927.10.1340	hypothetical protein, conserved	5.84041	5.94834	5.92407	5.81279	5.77224	5.70163	5.76988	5.96827	5.86171	5.76589	5.86243	5.86475	5.87002	5.83645	5.85725	5.45035	5.3968	5.46988	5.62055	5.43178	5.6059
	Tb927.10.13480	CAMK/CAMKL family protein kinase, putative	6.50169	6.48238	6.41563	6.25483	6.30067	6.27532	6.71756	6.59554	6.6925	6.27021	6.37858	6.13596	6.37167	6.09594	6.386	6.3937	6.28179	6.24966	6.2826	6.29646	6.22351
	Tb927.10.13600	Cardiolipin-dependent protein 18kDa	5.97766	5.98965	5.96015	6.06562	6.05911	5.98564	5.90539	6.08166	6.1187	5.88953	5.99149	5.98453	5.92869	5.69612	6.01227	5.1148	5.35571	5.40154	5.30982	5.42647	5.34954
	Tb927.10.13620	nadh-ubiquinone oxidoreductase 39 kda subunit	6.4298	6.49754	6.49405	6.51515	6.48516	6.4251	6.43834	6.52189	6.49375	6.33512	6.42688	6.48673	6.443	6.40514	6.37057	5.61563	5.54871	5.51434	5.52821	5.58922	5.57544
	Tb927.10.13680	lipase domain protein, putative	5.20902	5.21798	5.20363	4.85178	4.87458	4.96564	5.19703	5.02113	5.1766	5.09722	5.07241	5.18854	5.35975	5.034	5.31382	4.69353	4.56259	4.65872	4.55846	4.53935	4.69353
	Tb927.10.1370	hypothetical protein, conserved	5.85702	5.84227	5.73183	5.98167	6.03092	6.00333	5.78518	5.90561	5.89559	5.84277	5.85063	5.67359	5.72638	5.65535	5.76215	4.6438	4.63783	5.00871	4.85818	4.95617	4.92445
	Tb927.10.13700	phosphatidic acid phosphatase alpha, putative	5.14513	5.16451	5.15613	5.715	5.61605	5.44826	5.3467	5.63046	5.35935	5.34867	5.38838	5.36167	5.27772	5.14192	5.28805	4.42156	4.30249	4.90084	5.03532	5.10191	4.8116
	Tb927.10.13770	hypothetical protein, conserved	4.95133	5.05943	4.91334	5.12331	5.07432	5.04854	5.00978	5.2197	5.20363	4.93731	5.06642	4.91977	4.9294	4.84701	4.86211	4.77058	4.62192	4.61736	4.80667	4.72276	4.57214
	Tb927.10.13810	hypothetical protein, conserved	5.81827	5.83714	5.68208	5.74915	5.89287	5.98087	5.90811	5.90946	5.93364	5.75437	5.8963	5.99837	6.03946	5.71129	5.89843	5.6231	5.7297	5.65712	5.59848	5.63711	5.56294
	Tb927.10.13820	Mitochondrial SSU ribosomal protein, putative	6.0352	6.08782	6.06183	6.42143	6.47636	6.53201	6.21124	6.47795	6.4172	6.2644	6.39695	6.39575	6.1499	6.07672	6.16884	5.74906	5.7689	5.75381	5.84553	5.90359	5.76953
	Tb927.10.13830	Presequence translocase-associated motor 27	6.60417	6.61869	6.67282	6.62569	6.55816	6.5999	6.70738	6.69624	6.57496	6.57961	6.54297	6.68047	6.78397	6.71368	6.64947	5.9212	5.89909	5.67114	5.65485	5.58749	5.49876
	Tb927.10.13850	ATP12 chaperone protein, putative	6.21295	6.20933	6.20574	6.16254	6.11893	6.15945	6.39726	6.30092	6.32565	6.39234	6.33545	6.46651	6.39854	6.10699	6.35871	5.87396	6.0414	5.98904	5.92964	5.97673	5.98043
	Tb927.10.13910	hypothetical protein, conserved	6.01983	5.92206	6.00075	6.20523	6.04571	6.13551	5.99282	6.00513	5.93786	6.02093	6.05578	6.19031	5.74582	6.09836	5.93895	5.50787	5.36737	5.20624	5.22613	5.36474	5.25547
	Tb927.10.13920	hypothetical protein, conserved	6.59843	6.48451	6.52656	6.57459	6.64911	6.62201	6.59169	6.61035	6.68335	6.65834	6.46555	6.63982	6.3461	6.24472	6.46618	5.55017	5.49788	5.08935	5.17111	5.15903	4.98164
	Tb927.10.13970	uracil-DNA glycosylase, putative	6.38657	6.38486	6.34143	5.91172	6.03136	6.01806	6.38289	6.31523	6.55816	6.26006	6.45147	6.16609	6.5232	5.99083	6.39234	6.46636	6.32321	6.08806	6.11406	6.11995	6.05072
	Tb927.10.13990	Pentatricopeptide repeat protein (PPR), putative	5.66245	5.81944	5.66305	5.964	5.90833	5.93582	5.7285	5.93409	5.87675	5.61025	5.71129	5.57832	5.61845	5.64294	5.64059	5.33498	5.31732	5.33465	5.21116	5.21874	5.11549
	Tb927.10.14050	hypothetical protein	2.79702	2.55424	2.69706	3.18047	3.0353	3.21221	2.62303	3.07443	2.86872	2.51668	2.88239	2.52727	2.4294	2.38922	2.53288	2.40315	2.78078	2.03264	1.96417	1.8032	1.71594
	Tb927.10.1410	hypothetical protein, conserved	6.42688	6.43929	6.48328	6.62125	6.6741	6.6749	6.44328	6.49281	6.47283	6.46683	6.53235	6.42718	6.3744	6.34502	6.59917	5.91935	6.11701	6.2668	6.30868	6.27511	6.39184
	Tb927.10.14210	TFIIH basal transcription factor subunit	6.72855	6.64753	6.73682	7.12395	7.04088	7.08448	6.75482	7.00775	6.9106	6.90955	6.90853	6.88584	6.70779	6.58482	6.78453	6.2639	6.31586	6.49115	6.44007	6.61793	6.55218
	Tb927.10.14250	hypothetical protein, conserved	6.19082	6.20144	6.15675	6.42864	6.35576	6.33188	6.31362	6.3227	6.2707	6.38026	6.40023	6.58105	6.06	6.18728	6.27296	5.37483	5.27035	5.74491	5.80248	5.84029	5.78661
	Tb927.10.14280	mitochondrial carrier protein	5.85554	5.85413	5.92024	5.78373	5.87492	5.76686	5.92562	5.8659	5.97789	6.00628	6.01853	6.0234	6.01118	5.97592	5.95187	5.09226	5.20469	5.52768	5.47747	5.5045	5.57462
	Tb927.10.14350	hypothetical protein, conserved	6.21199	6.06513	6.03563	5.87026	5.88675	5.86194	6.06828	6.16837	6.19672	5.91149	6.12508	6.0942	6.2069	6.04954	6.12282	6.09028	5.98282	5.9212	5.95474	6.04285	5.93968
	Tb927.10.1440	hypothetical protein, conserved	5.9748	5.95631	5.91172	5.87718	5.99505	5.9953	5.82011	5.8268	5.76334	6.00354	5.85413	5.97923	6.03673	6.01563	5.98127	5.1376	5.24697	5.22068	5.14113	5.20659	5.14995
	Tb927.10.14510	root hair defective 3 GTP-binding protein (RHD3), putative	7.08108	7.05642	7.05902	7.08641	7.11946	7.17529	6.98439	6.96364	6.98324	7.08039	7.01849	7.06401	6.9939	7.12552	7.08906	6.53011	6.58045	6.65437	6.61142	6.64578	6.52358
	Tb927.10.14590	Protein of unknown function (DUF1279), putative	6.16631	6.24122	6.21048	5.95437	5.91279	6.04682	6.07602	6.06695	6.0719	6.20283	6.05799	6.03585	6.15036	5.8316	6.24378	6.183	6.32816	6.20129	6.36136	6.20642	6.19136
	Tb927.10.14820	Mitochondrial ADP/ATP carrier protein 5c	8.01749	7.97752	7.96989	7.29684	7.44332	7.38663	7.75923	7.79045	8.03157	7.80789	7.88931	7.83863	8.06558	7.80064	7.95678	6.95986	7.09616	6.80606	6.60424	6.62456	6.64636
	Tb927.10.14860	NADH-ubiquinone oxidoreductase B14 subunit	6.53068	6.48145	6.53367	6.57854	6.60929	6.59622	6.51005	6.73326	6.56715	6.46388	6.58677	6.69503	6.58067	6.60131	6.61372	6.26967	6.03781	5.42735	5.41388	5.42766	5.30676
	Tb927.10.15010	lipoic acid synthetase, mitochondrial precursor, putative	6.40023	6.39146	6.44328	6.83883	6.73591	6.77898	6.29159	6.49375	6.48642	6.49786	6.52055	6.59806	6.15923	6.30477	6.32326	5.69315	5.97205	5.7885	5.64329	5.77792	5.74048
	Tb927.10.15200	Predicted coiled-coil domain-containing protein (DUF2360), putative	5.96806	6.05042	5.9737	6.14509	6.19552	6.23345	5.99128	5.98876	6.04703	6.05911	6.07693	6.06	5.87166	5.93253	6.07261	6.14396	6.24303	6.51877	6.581	6.59132	6.55275
	Tb927.10.15210	nuclear cap binding complex subunit CBP30	6.17275	6.13073	6.17231	6.45838	6.4991	6.47705	6.30635	6.30661	6.18337	6.1542	6.25606	6.35469	6.30172	6.37193	6.30579	5.68751	5.66884	5.90359	5.99327	5.89466	5.94822
	Tb927.10.15250	paraflagellar rod component, putative	6.36669	6.33455	6.36523	6.05262	5.962	5.93115	6.10993	5.73341	5.81677	6.29291	5.94908	6.06849	6.44924	6.64498	6.27406	5.77345	5.84125	5.9791	5.96137	6.03431	5.97607
	Tb927.10.15420	NADH dehydrogenase [ubiquinone] 1 alpha subcomplex assembly factor 5, putative	6.1962	6.23345	6.26841	6.33734	6.36836	6.36495	6.35215	6.44655	6.38083	6.43898	6.41334	6.40053	6.32509	6.05888	6.27806	5.46531	5.67594	5.79359	5.84583	5.92933	5.87841
	Tb927.10.15510	hypothetical protein, conserved	5.73264	5.70436	5.6995	5.44894	5.56432	5.53125	5.88374	5.66682	5.85878	5.73393	5.7978	5.8532	6.04014	5.74965	5.8659	5.221	5.25171	5.26637	5.26669	5.24607	5.33252
	Tb927.10.15650	Mitoribosomal SSU assembly factor 11	4.85003	4.82868	4.82728	5.05596	5.02165	5.08569	5.00187	4.90466	4.87516	4.91387	5.05053	5.10249	4.85422	4.78845	4.90466	4.2843	4.54888	5.04287	5.17877	5.12948	5.01974
	Tb927.10.15660	hypothetical protein, conserved	5.3906	5.4213	5.39553	5.66042	5.53024	5.63665	5.40564	5.43289	5.25922	5.36015	5.51361	5.56432	5.62177	5.70627	5.49511	5.23803	5.10889	5.36297	5.37123	5.29696	5.40507
	Tb927.10.1570	Mitochondrial ATP synthase subunit c-2	6.28981	6.23544	6.30401	6.03628	6.21515	6.08397	6.46201	6.09682	6.15397	6.10216	6.24598	6.12306	6.14739	6.28451	6.15061	5.51053	5.71073	5.54235	5.24446	5.21806	5.51017
	Tb927.10.15710	mitochondrial carrier protein	5.60546	5.5849	5.66745	5.72221	5.67139	5.55723	5.90003	5.79508	5.85811	5.66097	5.96806	5.65235	5.82181	5.72272	5.68152	5.04431	4.79213	5.32523	5.29727	5.45502	5.52385
	Tb927.10.15790	cytochrome c oxidase assembly protein COX19, putative	5.69337	5.60396	5.7183	5.81851	5.92047	5.68181	5.88699	6.07392	5.90172	5.82943	6.01291	5.86385	5.77201	5.92229	5.83476	4.81378	4.79624	5.36145	5.46988	5.41069	5.29081
	Tb927.10.1580	MICOS complex subunit MIC10-1	4.07624	4.1236	4.08935	4.06668	4.14968	4.11991	4.1093	4.23906	4.49291	4.04406	3.97433	4.09114	4.09835	3.76083	4.24381	3.02839	3.2128	3.10524	3.00935	3.19159	2.87942
	Tb927.10.15800	actin related protein 2, putative	5.09722	5.0371	4.99974	5.15896	5.19611	5.22544	5.18095	5.3798	5.36633	5.20861	5.41152	5.22638	5.26572	5.03864	5.2286	4.59903	4.67964	5.05478	5.04431	5.15456	5.17078
	Tb927.10.15830	SUMO-interacting motif-containing protein	6.00539	6.14874	6.07028	6.35189	6.37167	6.43834	6.53272	6.60024	6.45653	6.23766	6.49558	6.41899	6.15516	5.93296	6.10561	5.79299	5.65254	5.646	5.6105	5.59848	5.5931
	Tb927.10.15860	Mitoribosomal LSU assembly factor 7	4.86795	4.86854	4.71264	4.92145	5.05002	5.13264	5.07092	5.12033	5.14236	5.04348	5.05693	4.96069	5.01966	4.8566	5.0309	4.15184	4.23864	4.69066	4.72696	4.66066	4.79481
	Tb927.10.15920	hypothetical protein, conserved	6.28322	6.19696	6.33349	6.19672	6.14739	6.26191	7.11659	6.74235	6.74924	6.303	6.70118	6.54126	6.44564	6.46773	6.28198	5.4136	5.36532	5.97272	5.85023	5.77965	5.7291
	Tb927.10.15940	cation transporter, putative	4.96954	4.9254	4.91865	5.12077	5.14236	5.18138	5.47559	5.45689	5.50022	4.95077	5.372	5.1543	5.11857	4.83497	4.91812	4.74245	4.47986	4.76059	4.76605	4.88522	4.82872
	Tb927.10.160	Kinetoplast poly(A) polymerase 2	6.42482	6.45273	6.40023	6.43342	6.55155	6.65792	6.46231	6.58751	6.72063	6.74062	6.45535	6.75871	6.5999	6.18939	6.63421	6.08146	6.15141	5.82075	5.78172	5.93156	5.7064
	Tb927.10.16010	hypothetical protein	-0.532888	-0.0548874	0.134288	1.64196	1.64196	2.04202	-0.404636	1.06762	-0.298079	0.425197	-0.677742	0.340378	-0.532888	-0.404636	-0.404636	0.0921312	-0.0264855	-0.277518	-0.7281	-1.39017	-1.73369
	Tb927.10.16080	hypothetical protein, conserved	6.60524	6.51978	6.50137	6.13296	6.16971	6.12735	6.61906	6.49629	6.57892	6.39823	6.42655	6.34091	6.57385	6.3267	6.54676	5.7634	5.66632	5.28808	5.20989	5.1473	4.99444
	Tb927.10.16090	Mitochondrial SSU ribosomal protein, putative	5.0082	5.08079	5.11528	5.16451	5.1199	5.16127	5.23893	5.30971	5.31734	5.13028	5.10677	5.14513	4.98911	4.96669	5.04253	4.54888	4.59541	4.56259	4.51598	4.32025	4.44759
	Tb927.10.16150	ATP-dependent zinc metallopeptidase, putative	5.7876	5.79898	5.78026	5.74478	5.81595	5.83525	5.7395	5.88397	5.90003	5.74246	5.84778	5.84156	5.67447	5.71054	5.72824	5.4218	5.65597	5.33222	5.31701	5.35169	5.28369
	Tb927.10.16170	potassium voltage-gated channel, putative	4.20273	4.22845	4.34023	4.56812	4.37166	4.56162	4.50545	4.34556	4.17897	4.4426	4.24856	4.6073	4.63517	4.73121	4.45378	3.4728	3.37936	3.32386	3.12241	3.23328	3.56704
	Tb927.10.1660	hypothetical protein, conserved	4.59032	4.59301	4.62851	4.66404	4.49619	4.74831	4.92034	4.89047	4.90828	4.68143	4.79631	4.70809	4.87231	4.46347	4.86276	3.79347	3.88405	3.31551	3.52836	3.52173	3.48443
	Tb927.10.1700	hypothetical protein, conserved	5.45526	5.44299	5.36863	5.39136	5.43898	5.49103	5.37052	5.34198	5.29779	5.51721	5.2111	5.29742	5.47139	5.43824	5.41041	4.63783	4.59385	4.12284	4.17665	4.04788	4.25842
	Tb927.10.1730	Polyadenylation mediator complex protein PAMC3, putative	5.8579	5.7363	5.67778	5.55348	5.63102	5.55096	5.67525	5.79046	5.92253	5.57403	5.59915	5.4797	5.79803	5.45526	5.61755	5.26606	5.21412	4.94337	4.81605	4.89336	4.79989
	Tb927.10.1750	hypothetical protein, conserved	3.47559	3.35602	3.38742	4.07255	4.04192	4.21271	3.42257	3.92589	3.73634	3.65288	3.76083	3.74643	3.31519	3.41669	3.42857	4.24751	4.64673	4.20775	4.3491	4.29209	4.15038
	Tb927.10.180	ATP synthase F1 subunit gamma protein, putative	7.27605	7.2563	7.27425	7.21443	7.29953	7.19778	7.39402	7.70067	7.77084	7.26111	7.49723	7.40506	7.25458	7.04729	7.27082	6.89887	6.80001	6.59781	6.43859	6.5989	6.58838
	Tb927.10.1870	LSU ribosomal protein, mitochondrial, putative	5.68594	5.6865	5.65566	5.80651	5.84018	5.74789	5.71779	5.7978	5.79531	5.71004	5.72329	5.59972	5.70436	5.60786	5.59489	5.65739	5.49499	5.21179	5.30859	5.11828	5.20659
	Tb927.10.1880	hypothetical protein, conserved	5.93231	5.93693	5.88741	5.86385	5.99903	5.92206	6.04235	6.10766	6.13964	5.80268	6.02671	5.85483	5.79341	5.6418	5.90811	5.05693	4.97335	5.04644	4.84089	4.92985	4.79946
	Tb927.10.1930	hypothetical protein, conserved	5.49033	5.59281	5.5538	5.6826	5.64119	5.76612	5.81495	5.63195	5.73779	5.67609	5.72563	5.72014	5.56399	5.62575	5.64546	4.8318	4.87209	5.02268	4.95008	4.88436	4.89661
	Tb927.10.1950	leucine-rich repeat protein (LRRP), putative	5.09631	5.11618	5.12618	5.06894	5.228	5.20057	5.12891	5.1575	5.27319	5.28595	5.18766	5.27116	5.33203	5.17747	5.3431	4.42861	3.98065	4.12833	4.08281	4.15184	4.0303
	Tb927.10.2000	actin-like protein, putative	6.12101	6.08512	6.10264	6.28627	6.323	6.27991	6.12394	6.33657	6.30172	6.15608	6.25678	6.1483	5.99034	5.99903	6.08878	5.85848	5.86779	6.00329	5.95114	6.03357	5.92768
	Tb927.10.2030	Pentatricopeptide repeat protein (PPR), putative	5.81873	5.86658	5.85253	5.85063	5.92804	5.94525	5.75823	5.80839	5.77178	5.93872	5.84468	5.82586	5.79046	5.71232	5.95231	5.0919	5.25422	5.21212	5.34289	5.33781	5.31399
	Tb927.10.2050	hypothetical protein, conserved	5.70547	5.70163	5.67218	5.85901	5.717	5.77829	5.73549	5.79851	5.82559	5.71728	5.77224	5.82325	5.69638	5.53165	5.68094	4.97098	5.16136	5.20374	5.21641	5.31884	5.28276
	Tb927.10.2060	hypothetical protein, conserved	5.84277	5.8316	5.93318	5.80068	5.78975	5.81851	5.81851	5.9374	5.94977	5.8705	5.91757	5.93342	5.84563	6.01407	5.86219	5.66227	5.49101	5.47017	5.53073	5.45035	5.51603
	Tb927.10.2150	mitochondrial calcium uniporter	5.76166	5.69226	5.7108	5.73549	5.80042	5.63603	5.60336	5.68392	5.56491	5.7238	5.61109	5.73803	5.73027	5.57553	5.75772	4.79352	4.87334	5.22711	5.09841	5.13346	5.22459
	Tb927.10.2220	PIWI-like protein	5.56556	5.64929	5.6826	5.41415	5.44654	5.46187	5.44264	5.4665	5.25754	5.57118	5.27033	5.71934	5.63722	5.35423	5.6418	5.25018	5.56294	5.65514	5.58892	5.39946	5.69665
	Tb927.10.2230	NADPH:adrenodoxin oxidoreductase, mitochondrial, putative	5.80723	5.89199	5.8101	5.94678	5.97143	5.85579	5.73492	5.8316	5.90677	5.92108	5.9667	5.99815	5.85483	5.89677	5.86841	5.38392	5.54782	5.71748	5.67202	5.78485	5.60282
	Tb927.10.2300	hypothetical protein, conserved	6.49786	6.56397	6.51548	6.96195	7.00837	6.88201	6.61185	6.86918	6.71368	6.58563	6.72063	6.75524	6.46418	6.23034	6.47952	5.60168	5.67173	6.04786	5.9791	6.03393	5.94099
	Tb927.10.2350	pyruvate dehydrogenase complex E3 binding protein, putative	6.58996	6.5772	6.49849	6.93195	6.88406	6.91161	6.85058	6.87571	6.6061	6.74276	6.84222	6.89257	6.49629	6.57422	6.5178	6.00956	6.12663	5.84187	5.86189	5.90098	5.93709
	Tb927.10.2530	adenylate kinase, putative	7.20236	7.11812	7.10285	6.56895	6.60452	6.65083	7.22933	6.77393	6.77855	7.08703	6.85633	6.89308	7.32457	7.48898	7.19516	6.55996	6.40324	6.26847	5.8709	6.04608	6.18779
	Tb927.10.2550	malate dehydrogenase-related	5.17	5.21757	5.25251	5.39815	5.40152	5.41663	5.24342	5.43466	5.61224	5.25069	5.38651	5.34751	5.02375	4.98263	5.02375	5.05371	5.19324	4.69353	4.44703	4.66168	4.54888
	Tb927.10.2590	Mitoribosomal SSU assembly factor 4	4.55203	4.44811	4.40867	4.50865	4.33611	4.47811	4.27793	4.2344	4.20122	4.42423	4.18539	4.40988	4.22988	4.52856	4.26911	3.52173	3.26571	3.08438	3.06947	2.96462	3.29281
	Tb927.10.2680	pyridine nucleotide-disulphide oxidoreductase, putative	6.63258	6.62125	6.6762	6.66266	6.75966	6.6942	6.55644	6.6841	6.83671	6.60651	6.64875	6.50609	6.5592	6.46525	6.72855	6.19653	6.19894	6.34515	6.27893	6.3163	6.26847
	Tb927.10.280	cytochrome oxidase subunit VI	7.34843	7.26392	7.33599	7.73932	7.83011	7.6868	7.26218	7.73123	7.56884	7.27798	7.43879	7.35266	6.9143	7.01241	7.1676	7.13056	7.19785	7.13643	7.22288	7.19192	7.19424
	Tb927.10.2800	mitochondrial ribosomal protein s6	5.63722	5.67662	5.67244	5.46362	5.52055	5.36791	5.55317	5.45577	5.78565	5.62784	5.59826	5.52284	5.67525	5.52789	5.81568	5.08935	5.07718	5.39832	5.40739	5.49559	5.49044
	Tb927.10.2960	Translation factor GUF1, mitochondrial, putative	6.27857	6.19552	6.23741	6.54054	6.56362	6.52459	6.27046	6.49849	6.3678	6.25805	6.36103	6.44263	6.21295	6.18003	6.32856	5.93123	6.07268	6.39275	6.47518	6.46538	6.46383
	Tb927.10.2970	Inhibitor of F1-ATPase	7.14098	7.24605	7.2977	8.15986	8.03347	8.14467	7.5812	7.86003	7.46721	7.6242	7.83522	7.9169	7.10938	7.28629	7.21351	6.62983	7.00953	7.53953	7.56887	7.6583	7.5558
	Tb927.10.300	mitochondrial calcium uniporter	6.1421	6.01677	5.94614	6.07626	6.13412	6.12508	6.13844	6.14054	6.15516	5.84827	5.94391	5.81495	5.78346	5.8101	5.83852	5.80186	5.73417	5.75147	5.66942	5.42706	5.56834
	Tb927.10.3040	succinate dehydrogenase subunit	6.20622	6.07165	6.0995	6.17134	6.2727	6.36523	6.43431	6.40777	6.46525	6.13917	6.34882	6.24698	6.26515	5.93872	6.11193	5.71835	5.69546	5.91669	5.75564	5.75474	5.8471
	Tb927.10.3110	DNA primase large subunit, putative	5.58077	5.53093	5.59309	5.61755	5.53917	5.58208	5.65093	5.60873	5.58018	5.4504	5.40639	5.42963	5.74478	5.48621	5.54171	5.38072	5.24891	5.14592	5.17009	5.05156	5.11307
	Tb927.10.3120	cytochrome c oxidase assembly protein COX11, putative	6.68253	6.72814	6.74506	6.88298	6.90853	6.94218	6.71919	6.91482	6.76183	6.58067	6.7544	6.78497	6.56503	6.46289	6.49526	6.03745	6.33739	5.86378	5.66431	5.7505	5.66685
	Tb927.10.3210	delta-1-pyrroline-5-carboxylate dehydrogenase, putative	8.45059	8.46863	8.45316	8.61814	8.58704	8.66163	8.68836	8.57589	8.49706	8.51598	8.6325	8.61529	8.43276	8.41012	8.47122	7.89179	8.27594	8.23246	8.24971	8.08676	8.35116
	Tb927.10.3250	Mitochondrial SSU ribosomal protein, putative	5.54107	5.63749	5.52121	5.70572	5.72195	5.6931	5.65961	5.74376	5.65805	5.59579	5.52896	5.64235	5.56804	5.36718	5.60786	5.12424	5.19392	5.11307	5.08865	4.99212	5.06747
	Tb927.10.3270	hypothetical protein, conserved	4.81382	4.78365	4.90527	4.88759	5.01287	4.86026	4.77147	4.99709	4.85969	4.91977	4.79908	4.89047	4.86276	4.93065	4.88296	4.35583	4.36636	4.02078	4.16763	4.1007	4.15714
	Tb927.10.3290	hypothetical protein, conserved	5.51789	5.5627	5.48284	5.40152	5.55189	5.388	5.35818	5.56556	5.55223	5.56011	5.48588	5.47213	5.32496	5.25881	5.57177	5.18409	5.08969	4.88819	4.87939	4.82003	4.90211
	Tb927.10.3320	hypothetical protein, conserved	5.67273	5.71054	5.76837	5.82869	5.86498	5.83329	5.58799	5.715	5.68828	5.67964	5.69473	5.70492	5.48217	5.44227	5.55754	5.27315	5.39328	5.08483	5.08303	5.11657	5.06599
	Tb927.10.3370	60S acidic ribosomal protein P2, putative	8.47903	8.50799	8.45573	8.61529	8.71865	8.64408	8.61244	8.69437	8.78019	8.5267	8.67049	8.52939	8.47382	8.20075	8.55657	8.1264	8.30859	8.47624	8.45632	8.38543	8.43666
	Tb927.10.340	mitochondrial structure specific endonuclease I (SSE-1), putative	5.47139	5.4769	5.44157	5.38537	5.29742	5.51146	5.52087	5.38728	5.24773	5.41117	5.18551	5.5182	5.34433	5.55754	5.40564	4.93667	4.96819	4.25842	4.47249	4.33832	4.3972
	Tb927.10.3430	hypothetical protein, conserved	5.81623	5.80839	5.8579	5.7285	5.74478	5.76215	5.76837	5.7142	5.78026	5.69	5.7466	5.69028	5.6888	5.73521	5.75823	4.84431	4.89164	4.79524	4.65267	4.56686	4.61683
	Tb927.10.3510	tRNA pseudouridine synthase D (TruD), putative	5.675	5.62875	5.71129	5.31423	5.34515	5.30577	5.68208	5.59765	5.57613	5.53977	5.56077	5.57177	5.76263	5.66862	5.65037	5.89052	5.90162	6.13532	6.12775	6.02868	6.22314
	Tb927.10.3570	RNA editing exonuclease 2	6.30967	6.30375	6.31049	6.04456	6.16609	6.07513	6.18868	6.3744	6.40227	6.30818	6.28575	6.37527	6.36695	6.21618	6.34391	6.44851	6.4112	6.32499	6.27852	6.45296	6.26508
	Tb927.10.3580	Mitochondrial SSU ribosomal protein, putative	6.14647	6.15652	6.17253	6.34723	6.46139	6.3208	6.18078	6.36523	6.34531	6.25377	6.3267	6.42777	6.23865	6.27046	6.34201	5.58749	5.55179	5.95581	6.12663	5.9387	6.01641
	Tb927.10.3590	hypothetical protein, conserved	6.54363	6.61299	6.58144	6.78765	6.76442	6.83238	6.49558	6.61666	6.49849	6.73772	6.60093	6.86764	6.55334	6.534	6.66223	5.71163	5.84029	5.80823	6.03044	5.95746	6.014
	Tb927.10.3610	hypothetical protein, conserved	5.72539	5.60996	5.64689	5.84994	5.85747	5.8523	5.69256	5.83211	5.89677	5.62961	5.77373	5.75823	5.75182	5.66125	5.69638	5.03715	5.1962	5.22396	5.2416	5.00714	5.06456
	Tb927.10.3690	rRNA dimethyltransferase, putative	3.92998	4.11095	4.14622	4.10574	4.11991	4.04594	3.84974	4.06305	4.27942	4.09114	4.08378	4.18063	3.8434	4.01706	4.09479	3.4812	3.73732	3.65367	3.6666	3.77829	3.62729
	Tb927.10.3760	vacuolar ATP synthase subunit d, putative	7.21537	7.23117	7.21848	7.38873	7.26563	7.27892	7.15188	7.25722	7.18359	7.21769	7.20076	7.28165	7.20641	7.24257	7.28248	6.84048	7.08868	7.49533	7.58364	7.5558	7.71881
	Tb927.10.3770	predicted TPR repeat protein	6.14874	6.17411	6.14256	6.10923	6.22524	6.11893	6.19696	6.28905	6.2727	6.14625	6.27406	6.29291	6.19437	6.11985	6.20622	5.74048	5.77402	5.67622	5.79574	5.77289	5.74699
	Tb927.10.380	kinetoplast ribosomal PPR-repeat containing protein 5	4.76442	4.68594	4.76442	4.94189	4.8209	4.86085	4.71707	4.91442	4.99172	4.73954	4.761	4.78845	4.69242	4.86604	4.87814	3.87698	4.15634	4.08973	3.89152	3.94537	4.15184
	Tb927.10.4000	methylglutaconyl-CoA hydratase, mitochondrial precursor, putative	5.56995	5.51361	5.45422	5.30891	5.36473	5.35975	5.37827	5.46574	5.70795	5.56302	5.50911	5.48106	5.49339	5.41041	5.52653	5.03751	5.08267	4.86101	4.866	4.93293	4.71837
	Tb927.10.4020	hypothetical protein, conserved	4.67583	4.78707	4.65108	4.57095	4.68704	4.53561	4.76797	4.66479	4.83243	4.80352	4.80931	4.64608	4.51684	4.48871	4.82403	4.07419	4.179	4.13597	4.13212	4.1511	4.17975
	Tb927.10.4030	hypothetical protein	5.09586	5.33659	5.19167	5.04697	5.02375	5.16586	5.25502	5.11764	4.96669	5.2313	5.10489	5.24257	5.15247	5.33052	5.28059	4.29613	4.54673	4.32226	4.51327	4.26458	4.66278
	Tb927.10.4080	hypothetical protein, conserved	6.2563	6.25903	6.23034	6.2855	6.34882	6.29518	6.30712	6.47765	6.52459	6.25279	6.4908	6.29415	6.17343	6.08645	6.15564	6.02157	6.11334	6.11995	5.94983	6.10598	5.8556
	Tb927.10.4130	NADH-ubiquinone oxidoreductase B13 subunit	5.973	5.99772	5.97415	6.38429	6.21835	6.37084	6.1572	6.3079	6.23057	6.09924	6.22028	6.1499	5.77929	6.14897	5.89653	4.91447	4.85517	4.37555	4.43853	4.66476	4.43216
	Tb927.10.4230	hypothetical protein, conserved	5.53853	5.60001	5.49236	5.54726	5.55127	5.50269	5.63694	5.67029	5.75724	5.51179	5.64689	5.46928	5.7238	5.34589	5.59765	5.36795	5.35601	5.09077	4.92317	4.96277	4.99367
	Tb927.10.4240	hypothetical protein, conserved	7.03342	7.08906	7.06801	6.78541	6.81056	6.82207	7.09848	7.16442	7.25998	7.02261	7.12479	7.04213	7.09645	6.74924	7.08448	6.73771	6.86234	6.539	6.50876	6.4446	6.3824
	Tb927.10.4280	ubiquinol-cytochrome c reductase complex 14 kda protein	5.08712	5.04797	5.12757	4.70733	4.66816	4.71707	5.71154	5.53947	5.5834	5.09055	5.36203	5.37127	5.47559	5.22331	5.1935	5.14035	4.59121	4.8174	4.89876	4.91075	4.9067
	Tb927.10.430	peroxidase, putative	6.52459	6.48268	6.50942	6.50576	6.56576	6.49786	6.37971	6.61261	6.59443	6.45178	6.55531	6.61833	6.35708	6.44115	6.3678	6.12738	6.3163	6.16082	6.09754	6.10085	6.00126
	Tb927.10.4550	hypothetical protein, conserved	5.27198	5.16946	5.11014	5.63074	5.66218	5.46119	5.25158	5.4608	5.52754	5.22638	5.3831	5.4152	5.00927	4.88296	5.1796	4.56418	4.6438	4.76749	4.90125	4.98202	4.92862
	Tb927.10.4590	mitochondrial inner membrane signal peptidase, putative	5.10385	5.1223	5.0475	4.99222	5.07138	5.12331	5.11714	5.17872	5.15706	5.08275	5.06547	4.99709	5.28138	4.91977	5.31249	4.87085	4.70044	4.86049	4.77189	4.8318	4.90424
	Tb927.10.470	choline dehydrogenase, putative	5.38018	5.26487	5.27033	5.37594	5.35975	5.39629	5.26652	5.34088	5.26822	5.36514	5.37286	5.46154	5.15385	5.10677	5.37827	4.05369	4.44759	4.30965	4.45456	4.08116	4.3446
	Tb927.10.4850	hypothetical protein, conserved	6.7561	6.7465	6.73229	6.90151	6.9143	6.92109	6.74506	6.86354	6.91482	6.72523	6.80532	6.79041	6.63332	6.4991	6.6676	6.41984	6.48537	6.27006	6.31046	6.3516	6.2568
	Tb927.10.4880	hypothetical protein, conserved	6.44231	6.4142	6.41362	6.50542	6.52967	6.51643	6.4887	6.62679	6.49175	6.27583	6.51268	6.50542	6.29648	6.24262	6.32156	6.0237	6.20129	5.94299	5.83119	5.95474	5.80436
	Tb927.10.4910	mitochondrial carrier protein	5.76732	5.7958	5.77099	5.60304	5.70872	5.76732	5.81703	5.79968	5.74609	5.72329	5.6575	5.69143	5.81677	5.49438	5.81232	5.43659	5.46051	5.01494	4.88186	4.94138	4.9055
	Tb927.10.4990	cdc2-related kinase 3	5.5961	5.50372	5.41806	4.83497	4.8202	4.88702	5.15293	4.88646	5.2103	5.44723	5.03864	5.20685	5.58638	5.42713	5.5108	5.94918	5.87119	5.52302	5.44804	5.40739	5.39649
	Tb927.10.5010	Elongation factor G1, mitochondrial, putative	7.36801	7.36801	7.3783	7.04913	7.06086	6.95108	7.4814	7.49955	7.53726	7.19091	7.36705	7.29103	7.52804	7.57992	7.39201	6.87848	6.85063	6.84511	6.88161	7.01912	6.80075
	Tb927.10.5050	mitochondrial ATP synthase epsilon chain	5.67447	5.52484	5.49747	5.39406	5.49511	5.48386	5.9548	5.8367	5.86817	5.41806	5.73975	5.50512	5.51559	5.44929	5.64984	5.04575	4.9315	4.79394	4.70581	4.65267	4.71405
	Tb927.10.5060	Protein of unknown function (DUF3592), putative	5.0401	4.83617	4.96394	4.96069	5.09869	4.98815	5.04299	5.04299	5.25291	4.86973	4.93341	4.74179	4.83883	4.79698	4.86854	4.96819	5.06206	4.64082	4.74386	4.84609	4.61281
	Tb927.10.510	Present in the outer mitochondrial membrane proteome 19	5.5955	5.64635	5.57802	5.36015	5.38159	5.47933	5.34628	5.3041	5.39022	5.57333	5.47657	5.60843	5.66385	5.84752	5.56365	5.12071	5.29298	5.22166	5.27931	5.12358	5.18409
	Tb927.10.5110	KREPA4	5.64746	5.52025	5.6196	5.81543	5.77756	5.71446	5.78831	5.92342	6.02628	5.61487	5.93786	5.73052	5.60786	5.69713	5.50164	4.82567	4.88266	4.93823	4.69611	4.89749	4.69448
	Tb927.10.5120	KREPA6	6.36863	6.29291	6.23815	6.1187	6.16392	6.11148	6.37553	6.25056	6.27711	6.17158	6.16949	6.30251	6.45118	6.28601	6.32617	6.14546	5.99529	5.8622	5.82107	5.83446	5.77639
	Tb927.10.5130	Protein C21orf2 homolog, putative	6.36495	6.29465	6.26491	6.39632	6.386	6.44896	6.29622	6.36045	6.37219	6.27296	6.38544	6.26593	6.15373	6.11373	6.23644	6.1233	6.40657	6.17518	6.09615	6.09754	6.17947
	Tb927.10.520	Mitochondrial ATP synthase subunit, putative	8.14255	8.11714	8.08818	8.01181	8.04514	8.1111	8.01181	8.01181	7.98888	7.96811	7.97183	8.14926	8.11908	8.1536	8.11303	7.94981	7.81599	7.65459	7.67818	7.7024	7.77971
	Tb927.10.5220	hypothetical protein, conserved	5.093	5.07586	5.12422	4.7402	4.60173	4.754	4.95524	4.78777	4.95407	5.05596	4.97221	5.10966	5.20987	5.09677	5.05053	4.0529	4.44591	4.58127	4.45933	4.36319	4.42156
	Tb927.10.5290	NFU3 iron-sulfur cluster scaffold homolog, mitochondrial	4.59839	4.62931	4.494	4.46699	4.4993	4.40867	4.33025	4.41102	4.55668	4.48354	4.44576	4.43114	4.36023	4.32208	4.43819	4.16313	4.35448	4.35097	4.31881	4.273	4.35762
	Tb927.10.5320	RNA editing endoribonuclease	5.50472	5.49578	5.52618	5.56894	5.49922	5.50129	5.32937	5.33541	5.35626	5.50129	5.31697	5.52154	5.27319	5.62903	5.53335	4.7126	4.84299	5.01343	5.04108	4.94652	4.9891
	Tb927.10.5400	hypothetical protein, conserved	6.93992	6.90096	6.91275	6.90739	6.96826	6.87928	7.11881	7.06338	7.17892	6.7931	6.97168	6.86403	6.85106	6.86871	6.90304	6.5989	6.36326	6.46139	6.49168	6.36136	6.43659
	Tb927.10.5440	RNA editing endoribonuclease	5.83136	5.96987	5.8833	5.85253	5.95231	5.89471	5.80651	5.97076	6.0374	5.97229	5.95072	6.02671	5.83136	5.83873	6.02628	5.65684	5.86189	6.09539	6.21559	6.22428	6.27262
	Tb927.10.5500	NADH-ubiquinone oxidoreductase complex I subunit, putative	6.27758	6.21711	6.18685	6.72318	6.56123	6.63808	6.30092	6.42924	6.31496	6.35842	6.41867	6.52459	6.06513	6.44801	6.19365	5.42916	5.52535	5.85207	5.80374	5.82395	5.88897
	Tb927.10.5540	hypothetical protein, conserved	5.94103	5.89539	5.94768	6.08462	6.11685	6.18939	6.0415	6.04388	6.05777	6.10171	6.2012	6.2098	6.09973	6.05152	6.03946	5.47656	5.55017	5.62687	5.43383	5.68336	5.6131
	Tb927.10.5550	hypothetical protein, conserved	6.64535	6.62642	6.62753	6.92219	7.02377	6.8437	6.68253	6.85058	6.78453	6.77998	6.80629	7.05223	6.71623	6.8006	6.78041	6.02262	6.31545	6.51656	6.6144	6.46892	6.51818
	Tb927.10.5570	hypothetical protein, conserved	5.48318	5.52721	5.37363	5.47526	5.64492	5.54203	5.31697	5.54171	5.53977	5.61547	5.59189	5.71524	5.5916	5.4246	5.62518	4.80475	4.95774	5.0368	5.2138	5.27706	5.23092
	Tb927.10.5590	protein phosphatase 2C, putative	5.81966	5.87604	5.88397	6.16861	6.10511	6.12282	6.07028	6.05978	6.05421	6.15013	6.08008	6.16927	6.0163	5.91302	6.03389	5.11794	5.44534	5.93934	5.96005	5.87556	5.90625
	Tb927.10.5660	heat shock protein, putative	5.68854	5.63804	5.67832	5.82086	5.89745	5.88609	5.83398	6.02228	5.87262	5.72488	5.98876	5.9892	5.88102	5.76263	5.72638	5.57544	5.57718	5.50843	5.57972	5.37483	5.54697
	Tb927.10.5790	hypothetical protein, conserved	6.27806	6.21905	6.2855	6.46289	6.46903	6.41278	6.38827	6.38571	6.41962	6.50814	6.39111	6.40166	6.45838	6.32696	6.37749	6.16936	6.06759	6.3731	6.43809	6.37501	6.44706
	Tb927.10.5820	predicted RanGDP binding protein	6.53535	6.59371	6.56123	6.99864	7.03275	7.0096	6.64985	6.76442	6.80957	6.77491	6.83096	6.96195	6.53742	6.55431	6.6198	6.40233	6.62812	6.80999	6.82136	6.95787	6.88724
	Tb927.10.5900	hypothetical protein, conserved	7.01664	6.95748	6.91713	7.19091	7.25998	7.23117	7.13479	7.32739	7.34951	7.05708	7.19091	7.19677	7.02498	6.68932	6.981	6.9005	6.89134	6.76874	6.90135	6.86951	6.81841
	Tb927.10.600	Mitochondrial ribosomal protein L29	6.14534	6.05954	6.0749	6.12007	6.17365	6.13895	6.06428	6.17065	6.04038	6.08278	6.07626	6.16884	6.11261	6.05754	6.09004	5.5723	5.68512	5.73417	5.80007	5.70857	5.76452
	Tb927.10.6030	proteasome subunit alpha type-1, putative	6.52832	6.57083	6.51742	6.31286	6.21711	6.19552	6.48047	6.32002	6.29518	6.50075	6.41899	6.41535	6.66678	6.45305	6.53917	6.22017	6.16045	6.2108	6.12032	6.2439	6.20289
	Tb927.10.6090	tRNA pseudouridine synthase A, putative	5.45322	5.41878	5.38614	5.44368	5.60454	5.4049	5.38914	5.48386	5.61025	5.49438	5.47866	5.47726	5.37399	5.3985	5.46011	4.97599	5.01824	5.57434	5.59042	5.6776	5.49354
	Tb927.10.610	hypothetical protein, conserved	4.96904	5.09823	5.06454	4.91003	4.99438	4.99383	4.80739	4.86915	4.79971	5.07432	5.08664	4.99172	5.07985	5.76589	5.04797	3.4626	3.43485	3.89845	3.94623	3.71775	3.71775
	Tb927.10.6170	hypothetical protein, conserved	5.98322	5.89797	5.90633	5.83501	5.90518	5.95231	5.94791	6.12329	6.19295	5.98586	5.98167	6.00443	6.00033	5.75465	6.03628	5.86749	5.99876	6.29345	6.14134	6.08293	6.10015
	Tb927.10.6200	hypothetical protein, conserved	4.761	4.78777	4.63267	4.52375	4.53072	4.63603	4.56514	4.52856	4.40988	4.50545	4.56162	4.5948	4.36276	4.64017	4.64017	4.22737	4.76837	4.98239	4.93785	4.76059	4.97635
	Tb927.10.6300	Mitochondrial ribosomal protein S5	4.62692	4.59212	4.58843	4.40988	4.53262	4.67124	4.74756	4.72444	4.87103	4.64608	4.77075	4.62099	4.42772	4.71933	4.60356	4.05839	3.93572	4.0471	4.1007	4.05759	4.05918
	Tb927.10.6510	chaperonin HSP60, mitochondrial precursor	8.77486	8.74648	8.72479	8.12777	8.20983	8.01378	8.47382	8.46087	8.60334	8.49476	8.54292	8.52133	8.7095	8.73095	8.67049	8.77516	8.52375	8.07644	7.96874	7.97586	7.90093
	Tb927.10.660	2-oxoisovalerate dehydrogenase alpha subunit, putative	5.42317	5.37088	5.45874	5.50879	5.48899	5.5129	5.5129	5.57118	5.63865	5.30615	5.61786	5.56142	5.32065	5.25158	5.45322	5.29388	5.40919	5.56806	5.6368	5.57462	5.59162
	Tb927.10.670	hypothetical protein, conserved	5.09347	5.03652	4.93065	4.84363	4.98208	4.91003	4.98717	5.07336	5.15791	4.92761	5.10871	4.91279	4.90828	4.82602	5.12376	4.19482	4.24132	4.55639	4.61428	4.56053	4.68253
	Tb927.10.680	Protein of unknown function (DUF971), putative	5.9737	5.95653	5.97458	6.15814	6.15108	6.08209	5.87538	6.14714	6.01291	5.99727	6.08188	6.04885	5.88194	6.0234	6.03854	5.37238	5.58834	5.7657	5.60395	5.7101	5.71105
	Tb927.10.6850	Mitochondrial ribosomal protein S18, putative	6.4617	6.42299	6.47825	6.6991	6.70698	6.68773	6.46618	6.60093	6.51708	6.45046	6.52832	6.60452	6.43622	6.34558	6.46231	6.44158	6.73503	7.17808	7.20654	7.16423	7.19785
	Tb927.10.7040	hypothetical protein, conserved	5.50022	5.56522	5.53269	5.51956	5.47041	5.49986	5.46119	5.35229	5.051	5.59701	5.397	5.7489	5.57434	5.41484	5.54353	4.48104	4.58805	4.73503	4.65218	4.48326	4.73409
	Tb927.10.7080	ATP-dependent DEAD/H RNA helicase, putative	6.68373	6.73274	6.63498	6.89257	6.98863	6.93992	6.69791	6.96134	6.9444	6.82656	6.92219	6.92653	6.71666	6.52224	6.73638	5.98808	6.15768	6.37554	6.38564	6.45196	6.34149
	Tb927.10.7090	Alternative oxidase, mitochondrial	8.53479	8.6011	8.61529	8.621	8.5267	8.56758	8.51331	8.13188	8.10715	8.63539	8.30748	8.56482	8.77486	9.0856	8.61814	8.62727	8.61989	8.90861	8.89064	8.65716	9.01698
	Tb927.10.710	hypothetical protein, conserved	5.32022	5.22194	5.38765	5.12284	5.13495	5.065	5.20644	5.28059	5.45577	5.23769	5.29206	5.28805	5.3555	5.33807	5.40821	5.18154	5.104	4.98554	5.14628	5.14074	5.15091
	Tb927.10.7200	TPR repeat, putative	5.51528	5.63166	5.60606	5.51326	5.53853	5.52585	5.49272	5.36239	5.37634	5.67359	5.40339	5.51361	5.71129	5.77074	5.63195	4.74103	4.66932	5.03532	4.96399	5.07824	5.09799
	Tb927.10.7310	terminal uridylyltransferase 3, putative	5.24423	5.29622	5.22015	5.34235	5.38088	5.3798	5.14874	5.27319	5.32733	5.25251	5.2334	5.26	5.16216	5.26612	5.26194	4.54783	4.55322	4.36636	4.44196	4.44251	4.34145
	Tb927.10.7380	LSU ribosomal protein, mitochondrial, putative	5.83476	5.91641	5.93385	5.92714	5.8383	5.95765	5.89069	5.84827	5.88537	5.85368	5.82823	5.90901	5.96291	5.82349	5.87629	5.35139	5.45328	5.10261	5.22646	5.20889	5.12424
	Tb927.10.7520	folylpolyglutamate synthase, putative	5.56617	5.60031	5.58171	5.64689	5.64716	5.62754	5.59456	5.62604	5.73999	5.68854	5.60001	5.65601	5.5849	5.47657	5.62693	5.15287	5.25831	5.02233	4.98439	5.06527	4.9836
	Tb927.10.7570	dihydrolipoamide acetyltransferase E2 subunit, putative	8.3585	8.37797	8.36335	8.6794	8.62962	8.68836	8.40763	8.4353	8.36816	8.44293	8.46604	8.49739	8.10049	8.047	8.25089	7.71039	7.98065	7.91937	7.94495	7.94981	7.90565
	Tb927.10.7590	hypothetical protein, conserved	5.7466	5.75339	5.80988	5.7591	5.90054	5.83185	5.89819	5.85747	6.04615	5.69028	5.80292	5.64033	5.71856	5.70133	5.71181	5.27588	5.37238	5.58257	5.46083	5.41477	5.52101
	Tb927.10.760	hypothetical protein, conserved	5.55788	5.54138	5.65313	5.41262	5.28466	5.2538	5.34911	5.39212	5.45288	5.55629	5.59886	5.57238	5.75232	5.8677	5.74171	5.0312	5.15567	5.27461	5.27097	5.15494	5.43949
	Tb927.10.7610	NADH-ubiquinone oxidoreductase complex I subunit, putative	6.68932	6.63457	6.64611	6.34201	6.45912	6.44831	6.70779	6.60812	6.6841	6.62382	6.63697	6.55749	6.63982	6.56715	6.56824	6.95899	6.88245	6.34837	6.32321	6.3538	6.22428
	Tb927.10.7620	mitochondrial ATP-dependent zinc metallopeptidase, putative	6.73134	6.73772	6.77758	6.50169	6.51943	6.49375	6.65872	6.54499	6.5999	6.7034	6.54264	6.61793	6.75784	6.74967	6.70648	6.82584	6.86874	6.65738	6.44609	6.56802	6.50976
	Tb927.10.770	RF-1 domain containing protein, putative	5.94169	5.97547	5.91279	5.96291	5.99946	5.90855	5.96336	5.91506	6.02298	6.00583	6.07371	6.07466	6.08102	6.12534	6.08668	5.19426	5.32002	5.49441	5.48764	5.4924	5.53014
	Tb927.10.7720	hypothetical protein, conserved	5.27732	5.24257	5.31697	5.75541	5.54882	5.57584	5.24075	5.27851	5.16171	5.40821	5.34088	5.44408	5.08377	5.28924	5.29946	4.81073	4.96629	5.119	5.10889	5.00402	5.10227
	Tb927.10.7760	hypothetical protein, conserved	6.06785	5.92229	5.89958	5.90147	5.98147	5.95367	5.73975	5.76459	5.6834	5.87377	5.62661	5.89312	5.5538	5.7435	5.84632	5.36384	5.41738	5.44005	5.4576	5.38245	5.57349
	Tb927.10.7770	hypothetical protein	6.13141	6.15586	6.2069	6.33512	6.21072	6.16157	5.98564	5.87894	5.71675	6.04235	5.80889	6.13119	6.10039	6.33349	6.13461	5.02529	5.01233	5.18377	5.12071	5.05194	5.24827
	Tb927.10.7870	hypothetical protein, conserved	5.84323	5.96895	5.92869	6.03026	6.03854	5.98699	5.91883	5.83547	5.86407	5.71649	5.86498	5.94547	5.78951	5.91736	5.84539	5.46559	5.26242	5.42706	5.39975	5.42119	5.44445
	Tb927.10.7910	RNA editing complex protein, putative	5.13829	5.15385	5.28595	5.31892	5.41735	5.22638	5.10061	5.23633	5.2286	5.18357	5.20057	5.22681	5.20644	5.1129	5.23507	4.6433	4.70337	5.30614	5.31855	5.29664	5.47571
	Tb927.10.8010	hypothetical protein, conserved	6.05108	5.97569	6.02425	5.98788	6.14582	6.04529	6.01829	6.11893	6.27046	6.02607	6.12439	5.95788	5.92804	5.69794	6.12329	5.37269	5.60537	5.75564	5.79546	5.68751	5.80793
	Tb927.10.8030	Mitochondrial ATP synthase subunit 5	6.31179	6.19719	6.21343	5.76636	5.7214	5.7866	6.10288	6.00583	6.10039	6.02276	6.05021	6.1841	6.31547	6.11308	6.20523	5.65002	5.4133	5.42237	5.2905	5.41654	5.45035
	Tb927.10.8050	TFIIF-stimulated CTD phosphatase, putative	3.64705	3.68558	3.56618	3.66537	3.42555	3.51608	2.82473	2.64396	2.11985	3.81968	3.16228	3.68558	3.35897	4.00055	3.40689	0.196645	0.540313	0.493311	0.291021	-0.594143	-0.113554
	Tb927.10.8070	ATPase, putative	6.43929	6.55816	6.52459	6.56466	6.50169	6.53885	6.54844	6.67204	6.65542	6.48981	6.49596	6.5134	6.45147	6.29059	6.42718	6.08327	6.0936	6.10454	6.13568	6.08001	6.09505
	Tb927.10.8090	hypothetical protein, conserved	6.23396	6.24944	6.16539	6.26034	6.23057	6.31547	6.34037	6.35189	6.31389	6.20812	6.14922	6.26465	6.12508	6.16723	6.29796	5.87588	5.75264	5.6263	5.81125	5.76629	5.77289
	Tb927.10.810	Pentatricopeptide repeat protein (PPR), putative	6.14098	6.12007	6.08254	6.04788	6.00033	5.91555	6.17868	6.07326	5.99059	6.03026	6.06513	6.06985	6.1483	6.34365	6.04367	5.84647	5.53786	5.84553	6.10821	5.78786	6.00989
	Tb927.10.8110	Protein of unknown function (DUF2453), putative	6.64256	6.58105	6.53336	6.57536	6.44953	6.58677	6.41391	6.3678	6.30452	6.70606	6.43097	6.50107	6.5973	6.6785	6.61549	5.41444	5.25704	5.18638	5.20533	5.16908	5.17803
	Tb927.10.8160	hypothetical protein, conserved	5.43216	5.47761	5.42963	5.62295	5.55887	5.57333	5.38501	5.4145	5.34999	5.40786	5.4097	5.41663	5.21623	5.53398	5.33696	4.9891	5.12141	4.95347	4.90001	4.89119	4.99519
	Tb927.10.8210	KREPA2	6.1841	6.14784	6.16587	5.99012	6.04812	6.05666	6.29291	6.18438	6.26191	6.11553	6.10699	6.02298	6.18216	5.92668	6.10467	6.23467	6.3886	6.06552	6.09905	5.99231	5.9541
	Tb927.10.8220	hypothetical protein, conserved	5.4797	5.49168	5.45183	5.46154	5.56617	5.32577	5.45322	5.66999	5.66836	5.28554	5.32937	5.22456	5.4879	5.27521	5.49001	5.72004	5.79271	5.56353	5.67678	5.50072	5.65739
	Tb927.10.8250	hypothetical protein, conserved	4.52963	4.55484	4.4062	4.28835	4.46145	4.34147	4.37048	4.58575	4.72952	4.47149	4.49619	4.46245	4.54041	4.52273	4.45716	3.77829	3.6456	3.35645	3.51238	3.46937	3.3354
	Tb927.10.8320	cytochrome oxidase subunit IX, putative	6.94101	6.76094	6.84071	6.74696	6.75743	6.75919	6.92875	6.93597	6.99629	6.72238	6.92702	6.83883	6.7242	6.69624	6.72105	6.89544	7.00375	6.74166	6.68376	6.80698	6.74095
	Tb927.10.8600	Vps54-like protein, putative	6.33984	6.3461	6.34558	6.534	6.49435	6.44983	6.33188	6.53272	6.60891	6.4598	6.54019	6.43371	6.27658	6.22332	6.40839	5.85148	5.77489	6.01055	6.07747	6.16627	6.03567
	Tb927.10.8610	hypothetical protein, conserved	6.54844	6.60452	6.53706	6.49466	6.57573	6.45808	6.45874	6.53885	6.52189	6.54676	6.48014	6.56612	6.5178	6.3692	6.59371	6.04716	5.98116	6.20289	6.23165	6.24263	6.25601
	Tb927.10.8620	hypothetical protein, conserved	6.16182	6.12282	6.10721	6.32351	6.28627	6.16518	5.85901	5.92206	5.93253	6.12865	6.02938	6.07165	6.02404	6.47669	6.05378	5.19523	5.17275	5.73274	5.6059	5.71921	5.59592
	Tb927.10.8630	Sucrase/ferredoxin-like, putative	6.67092	6.62201	6.6785	6.6749	6.7016	6.69624	6.45273	6.57854	6.70039	6.45505	6.46618	6.44475	6.42395	6.48359	6.37084	6.0636	5.92383	5.90721	5.68251	5.92347	5.67706
	Tb927.10.8660	Fis1 C-terminal tetratricopeptide repeat, putative	6.01363	6.0172	5.96148	6.04061	6.09255	6.05711	6.06893	6.04768	5.96314	5.95675	6.02298	5.91325	5.83971	5.83714	5.89336	4.89959	4.91407	5.05949	4.92943	5.0079	5.05156
	Tb927.10.8730	ABC1 family, putative	2.70749	2.59032	2.7712	2.46827	2.76155	2.81028	2.89976	2.68197	3.02786	2.99836	2.99836	2.72074	2.89976	3.07443	2.88239	0.686172	1.08351	0.164156	0.126702	-1.39017	-0.113554
	Tb927.10.8750	GTPase activating protein, putative	4.75057	4.81126	4.71115	4.73048	4.622	4.83686	4.66319	4.35107	4.17542	4.91563	4.47913	4.72144	4.90652	4.89533	4.95133	3.62144	3.38317	3.80769	3.83234	3.63468	4.05525
	Tb927.10.880	thymidine kinase	7.04729	7.02952	7.02434	6.67092	6.68773	6.76309	7.21117	6.92702	7.09987	7.03594	7.09848	6.90046	7.26818	6.98863	7.09778	6.82726	6.71411	6.88245	7.06655	6.91597	7.16181
	Tb927.10.8900	choline/ethanolamine phosphotransferase (CEPT)	5.44157	5.57434	5.51247	4.82403	4.81446	4.75332	5.28848	4.55484	4.92648	5.49747	5.19611	5.08616	5.86146	5.92846	5.53269	3.60595	3.97979	4.46338	4.29209	4.25443	4.44365
	Tb927.10.8980	hypothetical protein, conserved	7.00107	7.00524	6.9444	6.43127	6.4626	6.45178	6.93421	6.85541	6.81345	7.00837	7.01241	6.902	7.46134	7.03729	7.21694	7.04182	6.90838	7.09294	7.04663	6.94123	7.24736
	Tb927.10.900	hypothetical protein, conserved	4.05538	4.27214	4.38196	4.67824	4.43355	4.57268	4.54543	4.35368	4.48668	4.40377	4.42896	4.53362	4.44473	4.57268	4.29547	3.62729	3.55649	3.76327	4.15936	3.82353	4.05204
	Tb927.10.9000	Mitochondrial processome subunit 2	5.7082	5.72014	5.71004	5.65152	5.72719	5.74376	5.74299	5.80628	5.94953	5.8677	5.84131	5.80122	5.82968	5.65507	5.81827	5.82837	5.77878	6.32585	6.2639	6.30173	6.25553
	Tb927.10.9070	hypothetical protein, conserved	5.88631	5.94213	5.99171	6.15348	6.20428	6.17979	6.1483	6.25561	6.27658	6.10699	6.31705	6.21343	6.16392	5.99349	6.08645	5.45299	5.39418	5.94432	6.02694	6.00643	5.95441
	Tb927.10.9110	hypothetical protein, conserved	5.34515	5.39327	5.36943	5.71906	5.82417	5.78926	5.51496	5.64033	5.64119	5.54418	5.67273	5.59886	5.39327	5.36791	5.50976	4.96359	5.02529	5.64975	5.55899	5.51746	5.56497
	Tb927.10.9120	hypothetical protein, conserved	4.73469	4.96446	4.82935	5.23893	5.12558	5.21798	5.13693	4.95695	4.98717	5.09631	5.10338	5.24166	5.09677	5.15706	5.02982	3.95752	3.78081	4.27561	4.57753	4.21494	4.46671
	Tb927.10.9140	FAD dependent oxidoreductase, putative	6.03367	6.02959	6.05557	6.18915	6.24549	6.2139	6.22722	6.28016	6.36249	6.10193	6.27375	6.27171	6.23644	5.90878	6.05978	5.79419	5.72239	5.90849	6.00499	5.97371	5.96235
	Tb927.10.9210	hypothetical protein, conserved	5.35856	5.48723	5.42354	5.89449	5.8211	5.80988	5.69925	5.75437	5.68536	5.52252	5.71934	5.614	5.18225	5.27438	5.33011	4.54566	4.79481	5.3125	5.44267	5.56185	5.56469
	Tb927.10.9260	hypothetical protein, conserved	6.02959	5.94722	6.0912	6.45775	6.44328	6.65157	6.29987	6.30529	6.26417	6.12601	6.47705	6.30712	6.07304	6.19389	6.13529	5.49816	5.63869	6.07385	6.08221	6.20085	6.17675
	Tb927.10.9270	emp24/gp25L/p24 family/GOLD, putative	5.757	5.8367	5.7499	5.93474	5.80555	6.05536	5.78951	5.65831	5.59281	5.64326	5.77074	5.76064	5.84972	5.76965	5.65692	5.08091	5.04754	5.31131	5.22904	5.28121	5.45089
	Tb927.10.9280	hypothetical protein, conserved	5.22761	5.23633	5.22909	5.43358	5.48454	5.48041	5.2954	5.47073	5.59338	5.41299	5.55159	5.46398	5.30654	5.1599	5.32223	5.17042	5.15767	5.32553	5.38862	5.5135	5.46559
	Tb927.10.9350	hypothetical protein, conserved	5.08227	5.06594	5.04797	5.45689	5.37713	5.49545	5.25291	5.14739	5.04106	5.24118	5.2838	5.19568	5.24166	5.27319	5.22544	3.98065	3.94911	4.49117	4.38283	4.15863	4.4645
	Tb927.10.9360	L-2-hydroxyglutarate dehydrogenase, mitochondrial, putative	5.67359	5.56302	5.71258	5.88194	5.88652	5.86099	5.81966	5.71369	5.8147	5.82586	5.85768	5.66305	5.7466	5.92299	5.72355	5.1415	4.94337	4.81027	4.72557	4.88992	4.78748
	Tb927.10.9390	Macrocin-O-methyltransferase (TylF), putative	6.16489	6.10264	6.05621	6.29674	6.37917	6.22174	6.14393	6.29648	6.43683	6.07392	6.38629	6.15229	6.06295	6.19171	6.08462	5.53898	5.47159	5.69957	5.59013	5.68365	5.60367
	Tb927.10.9420	mitochondrial chaperone BCS1, putative	6.24672	6.27686	6.26917	6.35682	6.39882	6.35302	6.29848	6.4233	6.46742	6.23668	6.40625	6.33708	6.19957	5.94347	6.2186	5.88289	5.91573	5.92089	6.05534	5.97339	5.99696
	Tb927.10.9440	NADH dehydrogenase	6.72238	6.79547	6.80147	6.58105	6.50877	6.53781	6.91762	6.63572	6.61513	6.7767	6.85779	6.83532	6.90685	6.90151	6.73938	6.35694	6.3731	6.50042	6.64275	6.56212	6.74859
	Tb927.10.9760	alternative oxidase	5.61988	5.48181	5.46431	5.41588	5.45149	5.46398	5.38651	5.53237	5.36589	5.61458	5.44157	5.62054	5.65287	5.70276	5.55982	4.73128	4.79946	4.99212	4.97447	5.04217	5.11758
	Tb927.10.9790	hypothetical protein, conserved	5.38914	5.33325	5.30174	5.57771	5.39592	5.46431	5.23988	5.38053	5.31506	5.25502	5.24342	5.33167	5.17524	5.47346	5.17831	4.43853	5.11271	5.66632	5.63777	5.59905	5.55957
	Tb927.10.9810	hypothetical protein, conserved	5.81056	5.78635	5.81989	5.81349	5.84778	5.82394	5.73264	5.78447	5.8719	5.78165	5.82156	5.83547	5.85605	5.70305	5.80437	5.20788	5.36021	5.38977	5.33653	5.40361	5.34923
	Tb927.10.9820	mitochondrial intermediate peptidase	6.04061	6.02159	5.99059	5.82372	5.9367	5.83375	5.97253	6.00816	6.00054	5.81032	5.97524	5.8034	6.04812	5.91037	5.8677	5.66059	5.76195	5.77669	5.73631	5.69724	5.69229
	Tb927.10.9830	Mitochondrial ATP synthase subunit, putative	7.13547	7.23807	7.20076	7.10065	7.05962	6.92653	7.03896	7.09438	7.13547	6.9444	7.15188	7.22666	7.09573	7.26563	7.23562	6.34012	6.33875	6.3609	6.32216	6.3637	6.13102
	Tb927.10.9860	Mitochondrial N(5)-glutamine methyltransferase MTQ1, putative	5.76239	5.77251	5.82086	5.98299	6.01363	6.06492	5.74403	6.02028	5.9374	5.8468	5.86362	5.74609	5.72272	5.58859	5.72066	4.94415	5.14113	5.13247	5.25261	5.31913	5.2809
	Tb927.10.9900	ABC1 protein, putative	6.50205	6.36549	6.47477	6.57573	6.63697	6.55226	6.62348	6.75784	6.80678	6.38198	6.71919	6.49944	6.58144	6.45338	6.45593	6.19778	5.97371	6.28347	6.33542	6.35694	6.29561
	Tb927.10.9940	Predicted membrane protein, putative	4.02495	4.32628	4.02495	4.24381	4.32896	4.33312	4.14807	4.41551	4.04953	4.10003	4.21952	4.24232	4.19647	3.97857	4.09307	3.35273	3.16794	3.58191	3.41481	3.68482	3.72388
	Tb927.10.9960	hypothetical protein, conserved	5.03499	5.13786	5.05397	4.98967	4.96127	5.05991	5.07483	5.34124	5.32379	4.87643	5.26321	5.05845	5.0371	4.59578	5.07044	4.25023	4.19623	4.82003	4.84475	4.78989	4.74151
	Tb927.10.9970	hypothetical protein, conserved	6.27686	6.29722	6.23519	6.20003	6.29722	6.17577	6.31154	6.42425	6.41278	6.08693	6.25206	6.20354	6.25561	6.02694	6.18519	6.23426	6.02729	6.11846	6.14807	6.11846	6.17714
	Tb927.11.10050	Mitoribosomal LSU assembly factor 19	6.35302	6.34502	6.30223	6.23519	6.23741	6.24549	6.22865	6.18728	6.12394	6.31759	6.23297	6.42395	6.2115	6.28627	6.36722	5.40536	5.63255	5.19523	5.17768	5.03307	5.16639
	Tb927.11.10080	LSU ribosomal protein, mitochondrial, putative	5.78565	5.79851	5.81649	5.85554	5.94213	5.88352	5.73234	5.76709	5.91016	5.89493	5.76913	5.85747	5.83352	5.47213	5.92474	5.39005	5.70022	5.66029	5.65999	5.71163	5.61507
	Tb927.11.1010	chaperone protein DnaJ, putative	6.5668	6.57459	6.57573	6.44328	6.60488	6.58399	6.42299	6.48516	6.42084	6.45444	6.45744	6.43494	6.57573	6.44387	6.591	5.88545	6.09862	6.15638	6.15029	6.19653	6.20009
	Tb927.11.10100	hypothetical protein, conserved	5.8691	5.74789	5.8922	5.74813	5.80674	5.74609	5.78854	5.73393	5.69766	5.83476	5.85133	5.70795	5.7922	5.67991	5.80364	5.15702	5.21702	5.23061	5.18939	5.09762	5.12457
	Tb927.11.10140	hypothetical protein, conserved	5.39406	5.40895	5.36718	5.26487	5.25208	5.31423	5.25589	5.20902	5.38838	5.27319	5.23592	5.53756	5.28671	5.20945	5.47726	4.32743	4.73364	4.68253	4.72741	4.55425	4.70387
	Tb927.11.10150	Enoyl-CoA hydratase/isomerase family, putative	6.71458	6.66182	6.71368	6.8226	6.81157	6.82656	6.67811	6.78497	6.84121	6.67204	6.75399	6.74195	6.61444	6.72199	6.66141	6.52251	6.41984	6.67053	6.66871	6.72128	6.59015
	Tb927.11.10170	Mitochondrial ribosomal protein L20	6.06917	6.07261	5.98812	5.96039	5.95187	5.98006	5.94656	5.88009	5.92452	5.98299	5.9651	5.94908	5.94437	5.77201	6.01939	5.06671	5.2676	5.2303	5.11724	5.18537	5.37299
	Tb927.11.10240	ATP-dependent protease subunit HslV	7.17	7.08768	7.12395	6.59406	6.62237	6.64376	7.05708	6.8226	6.97918	6.92602	6.88138	6.89827	7.25998	7.00837	7.16836	6.21479	6.19374	6.17396	6.14212	6.10346	6.05572
	Tb927.11.10390	hypothetical protein, conserved	5.44546	5.36589	5.36348	5.5382	5.65121	5.48073	5.27319	5.58077	5.72115	5.47591	5.44894	5.55723	5.26487	5.37163	5.46295	4.71495	4.77567	5.20469	5.07982	5.13382	5.17342
	Tb927.11.10400	SSU ribosomal protein, mitochondrial, putative	6.18983	6.16087	6.15836	6.34934	6.29264	6.1499	6.04703	6.17158	6.24746	6.20169	6.1412	6.24997	6.22429	6.01983	6.29962	5.54434	5.57749	5.73541	5.81926	5.98282	5.85338
	Tb927.11.10510	ubiquinone biosynthesis methyltransferase, putative	6.66346	6.69832	6.68214	6.97572	6.9868	6.91762	6.53068	6.71237	6.69994	6.78993	6.75524	6.79689	6.729	6.80909	6.77491	6.08293	6.17125	6.22389	6.28864	6.4336	6.24473
	Tb927.11.10570	LSU ribosomal protein, mitochondrial, putative	6.02538	5.95003	5.99946	6.52123	6.53569	6.49754	6.1841	6.41962	6.47118	6.30276	6.51675	6.57422	6.26059	6.25032	6.13664	5.74165	6.00059	6.45545	6.52416	6.58341	6.47618
	Tb927.11.10590	Glutathione S-transferase, C-terminal domain containing protein, putative	6.33843	6.26566	6.34365	6.60812	6.74155	6.58851	6.39854	6.53819	6.55566	6.47705	6.62017	6.43834	6.44419	6.43252	6.41628	5.49702	5.26941	5.77015	5.68047	5.80555	5.77763
	Tb927.11.10600	Mitoribosomal SSU assembly factor 18	5.86521	5.90518	5.98744	6.16631	6.17935	6.21319	6.09441	6.14604	6.21515	6.08577	6.21437	6.09573	6.05084	5.99259	6.01875	4.88992	5.07064	5.40982	5.38831	5.53529	5.45328
	Tb927.11.10720	hypothetical protein, conserved	6.28601	6.31732	6.2644	6.77758	6.74368	6.80769	6.28679	6.46618	6.36642	6.42748	6.4508	6.55566	6.38827	6.3091	6.39882	5.72179	5.75474	6.02053	6.00888	5.99032	6.08617
	Tb927.11.10780	Voltage-dependent anion channel, putative	6.28731	6.24499	6.30349	6.13529	6.15858	6.16539	6.30579	6.22306	6.13551	6.19365	6.34065	6.28627	6.46489	6.29159	6.3675	6.35918	6.31805	6.22628	6.28509	6.11191	6.3369
	Tb927.11.10850	hypothetical protein, conserved	6.37328	6.40777	6.4301	6.77306	6.83141	6.75871	6.5505	6.71111	6.60735	6.57191	6.80342	6.7034	6.53	6.39662	6.5605	5.8268	5.88322	6.47198	6.49541	6.47407	6.48799
	Tb927.11.10870	32 kDa ER-associated protein	5.94414	6.07896	5.96557	6.05689	6.01541	6.14714	5.977	5.93474	5.77902	6.09879	5.93474	6.09147	6.14441	6.14582	6.11286	5.20659	5.08303	5.30551	5.35754	5.20921	5.62687
	Tb927.11.10880	hypothetical protein, conserved	6.71368	6.7034	6.77072	7.16686	7.05569	7.15369	6.68094	6.83832	6.60689	6.94558	6.87449	6.98324	6.70897	6.82475	6.70564	5.54726	5.76684	5.83238	5.81225	5.78722	5.89466
	Tb927.11.10950	DnaJ domain containing protein, putative	6.13709	6.20329	6.19365	6.23034	6.23985	6.15323	6.28575	6.31838	6.27609	6.30477	6.49345	6.40748	6.23297	6.18286	6.28476	5.7258	5.80704	5.78817	6.02123	5.91306	6.0636
	Tb927.11.10960	2OG-Fe(II) oxygenase superfamily, putative	6.2154	6.20712	6.27093	6.65622	6.63848	6.76844	6.49754	6.58563	6.23369	6.49558	6.53637	6.51579	6.328	6.46046	6.37945	5.13726	5.13621	5.46616	5.46783	5.63421	5.65283
	Tb927.11.11050	hypothetical protein, conserved	4.87576	4.84879	4.77895	5.25291	5.29663	5.44861	5.90429	5.81873	5.76564	5.27564	5.62875	5.50438	5.41189	4.92201	5.14966	4.89164	4.63421	4.69111	4.68348	5.16604	5.00093
	Tb927.11.11120	hypothetical protein, conserved	5.54821	5.4246	5.50372	5.79508	5.77301	5.75516	5.56432	5.70436	5.63046	5.39022	5.52685	5.53631	5.20363	5.47073	5.23678	4.42272	4.48715	4.20268	4.18481	4.21414	4.1617
	Tb927.11.11130	hypothetical protein, conserved	5.48686	5.54852	5.57613	5.67166	5.66973	5.51114	5.68234	5.74865	5.82325	5.40259	5.63046	5.39212	5.54664	5.60062	5.47797	5.10473	5.09841	4.64184	4.45745	4.54457	4.60067
	Tb927.11.11280	hypothetical protein, conserved	5.92538	5.96917	5.95049	5.81595	5.78854	5.89312	5.80723	5.70677	5.75619	5.96423	5.78588	5.89559	5.98047	5.97277	5.98167	5.72089	6.04249	5.89786	5.93542	5.85465	5.82993
	Tb927.11.11310	hypothetical protein, conserved	6.14761	6.18051	6.18286	6.32827	6.28956	6.34258	6.16254	6.21687	6.06807	6.26059	6.16416	6.30426	6.20667	6.17231	6.16906	5.37874	5.52162	5.34804	5.3986	5.38274	5.43088
	Tb927.11.11380	SUMO-interacting motif-containing protein	6.37607	6.36277	6.39695	6.29935	6.36076	6.16132	6.36192	6.3908	6.38138	6.25678	6.4298	6.33322	6.25032	6.24378	6.32211	5.90787	5.70915	5.57889	5.68928	5.59479	5.78999
	Tb927.11.11390	2OG-Fe(II) oxygenase superfamily, putative	6.10358	5.9975	6.04682	6.2325	6.12735	6.15086	5.93209	5.99727	6.08761	5.97207	6.07534	6.23985	5.95765	6.00839	6.06695	5.32612	5.73603	5.57202	5.6034	5.64362	5.71163
	Tb927.11.11440	A/G-specific adenine glycosylase, putative	5.27521	5.31938	5.26443	5.50976	5.57147	5.47591	5.32182	5.44299	5.43934	5.31892	5.33659	5.34554	5.23769	5.19074	5.28223	4.56893	4.52106	4.37435	4.36016	4.43619	4.26393
	Tb927.11.11460	Mitochondrial import receptor subunit ATOM69	7.75276	7.74089	7.7545	7.42668	7.44931	7.47084	7.71778	7.66943	7.47456	7.56754	7.57033	7.61538	7.65868	7.60631	7.67092	7.11217	7.2619	7.21019	7.07305	6.99741	7.10349
	Tb927.11.11470	kinetoplast ribosomal PPR-repeat containing protein 14	5.77479	5.74738	5.7805	5.828	5.75541	5.73779	5.80268	5.88352	5.90788	5.63568	5.74813	5.70846	5.69055	5.78346	5.71573	5.57571	5.65226	5.46897	5.425	5.44534	5.54551
	Tb927.11.11490	2,3-bisphosphoglycerate-independent phosphoglycerate mutase-like protein, putative	6.00977	6.01853	5.9548	5.82255	5.93972	5.85975	5.91237	5.99214	6.06763	5.90267	5.88762	5.79678	5.77604	5.89111	5.8893	5.50278	5.4024	5.37299	5.36413	5.28838	5.18774
	Tb927.11.11620	hypothetical protein, conserved	6.0942	6.11486	6.00733	6.50877	6.53134	6.43525	6.17651	6.37139	6.19059	5.98147	6.09482	6.14669	5.65857	5.96648	5.84063	5.11863	5.29758	5.56497	5.5535	5.39418	5.44831
	Tb927.11.11630	LSU ribosomal protein, mitochondrial, putative	5.62082	5.55599	5.60786	5.57742	5.54633	5.56681	5.3431	5.44443	5.35702	5.69284	5.42054	5.46187	5.38765	5.675	5.55066	4.87548	5.08373	5.13962	5.08554	5.01534	5.0988
	Tb927.11.11680	2-oxoglutarate dehydrogenase E2 component, putative	8.40265	8.36821	8.32177	8.87737	8.83677	8.95519	8.14724	8.28586	7.8369	8.51065	8.41012	8.76534	8.21863	8.37552	8.31716	6.76241	7.06966	7.26066	7.27225	7.1838	7.35089
	Tb927.11.11730	MRP protein, putative	6.50474	6.54126	6.54054	6.8261	6.86094	6.80103	6.75524	6.92753	6.89989	6.52796	6.78261	6.65269	6.51234	6.35241	6.52724	6.09322	6.11519	6.35962	6.39565	6.2772	6.44259
	Tb927.11.1180	cdc2-related kinase 6, putative	5.92407	5.95566	5.83595	6.20259	6.1153	6.23911	5.96291	5.94213	5.85436	6.09635	5.99349	6.01247	5.93163	6.05021	5.94414	5.32185	5.55638	5.83727	5.80941	5.86749	5.7692
	Tb927.11.11800	DNA repair and recombination helicase protein PIF3	5.95415	5.84656	6.02028	5.67059	5.828	5.8511	6.109	6.04529	5.99214	5.89724	6.06116	6.06742	6.12958	5.75565	6.11617	5.15027	5.31043	5.60702	5.69199	5.60757	5.71539
	Tb927.11.11860	leucine-rich repeat protein (LRRP), putative	6.53706	6.56785	6.54164	6.61444	6.64535	6.51202	6.36863	6.41278	6.33896	6.60165	6.44419	6.53367	6.47952	6.52091	6.58328	5.90818	6.0147	6.43607	6.36557	6.29211	6.31586
	Tb927.11.11870	Mitoribosomal SSU assembly factor 23	6.16745	6.14165	6.09771	6.14165	6.22126	6.15469	6.20598	6.27658	6.33455	6.14463	6.20499	6.22818	6.17411	5.79606	6.26619	5.73507	5.81628	6.16862	6.18421	6.25379	6.27594
	Tb927.11.11930	SelR domain containing protein, putative	6.53781	6.62017	6.62313	7.08511	7.03014	7.01664	6.90685	6.99452	7.0265	6.80191	6.87016	6.81678	6.52904	6.34531	6.55264	5.82014	5.99	6.11078	6.19174	6.09684	6.13336
	Tb927.11.11950	cytochrome oxidase assembly protein, putative	4.67747	4.64703	4.59578	4.61248	4.66072	4.69692	4.78031	4.74618	4.66148	4.81446	4.72732	4.95468	4.73612	4.3235	4.72514	3.61015	3.65214	4.14817	4.16244	3.9435	4.2749
	Tb927.11.12040	Cytochrome c oxidase component, putative	6.63332	6.6061	6.61336	6.69624	6.70988	6.56362	6.89827	6.97168	7.1262	6.53	6.72318	6.5078	6.57753	6.303	6.54465	6.85139	7.03975	6.72128	6.81286	6.72799	6.7574
	Tb927.11.12090	endonuclease III, putative	4.88586	5.01287	4.93917	4.87928	4.98106	4.80038	4.76863	4.97064	5.16401	5.03451	4.76508	4.73887	4.78293	4.68219	4.85422	4.51106	4.79809	4.24416	3.97894	4.20192	4.18707
	Tb927.11.12160	hypothetical protein, conserved	5.24895	5.25671	5.2511	4.87287	4.90298	4.91334	5.18269	4.92825	4.97785	5.15843	4.86915	5.19973	5.228	5.26736	5.15338	4.84565	4.8381	4.56893	4.21129	4.31691	4.56001
	Tb927.11.12230	ATP-dependent protease ATPase subunit HslU2	6.59331	6.55299	6.59693	6.49558	6.51445	6.52289	6.49375	6.4877	6.5605	6.66061	6.50335	6.61185	6.68571	6.6841	6.70384	6.07597	6.16237	6.05106	6.05142	6.16862	6.05679
	Tb927.11.12240	cysteine peptidase, Clan CA, family C19, putative	6.83387	6.82475	6.85247	6.93032	6.98156	6.9909	6.91644	6.88406	6.69503	6.86403	6.73229	6.79221	6.93934	6.82919	6.85779	6.53783	6.66116	6.7128	6.82653	6.72529	6.86721
	Tb927.11.12350	DNA photolyase, putative	5.38651	5.32458	5.33243	5.48486	5.48318	5.44894	5.31249	5.53694	5.48723	5.36348	5.47106	5.41262	5.21671	5.25547	5.37242	4.67869	4.75547	5.05336	5.0841	5.06129	5.03006
	Tb927.11.1250	Mitochondrial SSU ribosomal protein, putative	5.98788	5.94037	5.99505	6.15493	6.06428	6.17527	5.96603	5.94126	5.94233	6.0665	6.02801	6.099	6.02671	6.02404	5.9892	4.96553	4.90793	5.29418	5.16341	5.22904	5.21245
	Tb927.11.12620	Glucosidase II beta subunit-like, putative	5.76864	5.77805	5.82442	6.00054	5.98026	5.95631	5.52025	5.60697	5.25961	5.69171	5.52087	5.90104	5.6826	5.84251	5.67418	4.55322	4.74533	4.69207	4.81561	4.46221	4.82482
	Tb927.11.1270	Mitochondrial ATP synthase subunit, putative	6.41628	6.49692	6.47887	6.28981	6.33244	6.33629	6.47795	6.42623	6.53885	6.51141	6.65195	6.62717	6.50369	6.46318	6.58399	6.22831	6.09396	6.09064	6.20604	6.31675	6.17518
	Tb927.11.12740	tRNA import complex component, putative	5.09539	5.09199	5.15791	4.93394	4.91977	4.96015	5.0371	4.80162	4.97607	5.11336	4.95468	5.06042	5.00877	5.3242	5.19167	4.42039	4.67134	4.84654	4.63468	4.63194	4.83225
	Tb927.11.1290	hypothetical protein, conserved	6.25805	6.33482	6.28476	6.67696	6.66721	6.63982	6.37917	6.38742	6.43715	6.4991	6.64459	6.66061	6.37887	6.33708	6.34857	5.74346	5.86095	6.10155	6.13295	6.07785	6.18141
	Tb927.11.12960	hypothetical protein, conserved	6.47887	6.53637	6.52522	6.5626	6.83096	6.61623	6.60855	6.73725	6.79267	6.39052	6.63612	6.70648	6.63296	6.73417	6.51234	5.74225	5.79574	5.70915	5.69315	5.63128	5.75835
	Tb927.11.12980	hypothetical protein, conserved	6.14922	6.05084	6.14509	5.98229	5.81056	5.90901	6.01184	5.78165	5.91786	6.14098	5.92299	5.86635	6.0995	6.35576	6.1291	5.60454	5.4804	5.29081	5.32155	5.36444	5.17987
	Tb927.11.1310	NADH-cytochrome b5 reductase, putative	7.63553	7.66032	7.61407	7.90798	7.94567	8.00618	7.74775	7.9169	7.57992	7.93976	7.89884	8.12147	7.71462	7.78732	7.84871	6.54216	6.99349	7.30863	7.44778	7.17349	7.48563
	Tb927.11.13180	Present in the outer mitochondrial membrane proteome 10	7.5812	7.57602	7.5411	7.78732	7.67955	7.5812	7.73123	7.73932	7.57458	7.50784	7.82186	7.82832	7.66943	7.93572	7.64234	6.45595	6.51497	6.96245	6.80999	6.87614	6.84511
	Tb927.11.1320	NADH dehydrogenase [ubiquinone] iron-sulfur protein 7, mitochondrial	6.59443	6.61148	6.54229	6.91482	7.03134	6.96258	6.73591	6.90151	6.83718	6.65417	6.84515	6.81817	6.48547	6.34171	6.64415	6.73353	6.64035	6.82136	6.85299	6.99069	6.93216
	Tb927.11.13280	Guide RNA binding protein 25	8.15126	8.14926	8.11908	8.21422	8.18486	8.291	7.95868	7.95276	7.83011	8.2121	7.98336	8.20983	8.16859	8.1047	8.19864	7.86492	7.83576	7.88299	7.93307	7.92839	7.85357
	Tb927.11.13290	mitochondrial import inner membrane translocase subunit tim17	7.17963	7.16613	7.17817	7.24774	7.22175	7.13058	6.981	6.98922	7.07756	7.0341	7.07976	7.1403	7.06473	7.00107	7.06676	6.57129	6.47817	6.3074	6.32369	6.35114	6.2705
	Tb927.11.13440	mitochondrial carrier protein	5.77504	5.73549	5.70358	5.83619	5.64859	5.70951	5.53917	5.60965	5.55287	5.86817	5.48552	5.70383	5.65037	5.86429	5.71129	4.84871	5.20438	5.20053	5.28276	5.08758	5.34497
	Tb927.11.1350	calcium uniporter protein, mitochondrial	6.17322	6.17343	6.19437	6.40084	6.31258	6.36165	6.09879	6.17181	6.05108	6.38317	6.24843	6.4319	6.31677	6.16438	6.17343	5.51463	5.66487	5.45445	5.61393	5.49184	5.72879
	Tb927.11.13510	hypothetical protein, conserved	5.24383	5.2073	5.23893	5.28671	5.1739	5.32974	5.04253	5.13876	5.03652	5.17831	5.18812	5.33893	5.0071	5.2295	5.20182	4.09767	4.19265	4.07419	4.16086	3.91251	4.09288
	Tb927.11.13580	ubiquinone biosynthesis protein-like protein	6.26006	6.19672	6.21687	6.26006	6.24968	6.2727	6.15768	6.25483	6.29264	6.21463	6.26971	6.17956	5.96223	6.23595	6.1554	6.11444	6.19293	5.9541	5.88358	5.94788	5.917
	Tb927.11.13590	hypothetical protein, conserved	5.60366	5.50647	5.46689	5.24342	5.21623	5.26822	5.29049	5.12891	5.15114	5.44408	5.24297	5.51247	5.372	5.47106	5.37399	4.42976	4.42039	4.01051	4.18911	4.00267	4.01051
	Tb927.11.13600	DnaJ domain containing protein, putative	5.86726	5.87096	5.93028	5.89559	5.88537	5.89584	5.98251	6.05578	5.90473	5.83185	5.92804	5.91482	5.75287	5.74246	5.76807	6.03603	6.15065	5.76629	5.81287	5.76103	5.66114
	Tb927.11.13620	rhodanese-like domain containing protein, putative	5.6865	5.66625	5.55348	5.5306	5.55475	5.492	5.45945	5.42963	5.49372	5.54518	5.37326	5.37827	5.3831	5.36387	5.52121	4.55795	4.70679	4.32154	4.41564	4.26655	4.43326
	Tb927.11.1370	Dithiol glutaredoxin 1	8.72787	8.63539	8.61814	9.14781	9.1309	9.17797	8.97355	9.16495	8.99419	8.69738	8.97355	9.03026	8.62387	8.63539	8.60393	8.48293	8.59075	8.84241	8.86412	8.8168	8.93143
	Tb927.11.13710	hypothetical protein, conserved	6.32156	6.33708	6.33657	6.49015	6.55334	6.47887	6.34636	6.77803	6.54709	6.2139	6.51812	6.534	6.27913	6.00711	6.30712	6.22548	6.47665	5.65858	5.68138	5.7297	5.55293
	Tb927.11.13760	hypothetical protein, conserved	6.07304	6.17158	6.06629	5.83525	6.02181	6.08008	6.09072	6.09211	6.26668	6.26392	6.21175	6.23034	6.18123	6.04193	6.35082	5.85688	5.70137	5.47159	5.25391	5.54235	5.35993
	Tb927.11.13790	hypothetical protein, conserved	6.20736	6.28905	6.21565	6.03113	6.10288	6.1836	6.22005	6.09879	5.95393	6.29821	6.03782	6.11685	6.24672	6.22698	6.21249	5.51017	5.25673	5.284	5.26407	4.86514	5.22836
	Tb927.11.13830	DnaJ domain containing protein, putative	5.61252	5.60514	5.6939	5.6834	5.77578	5.69821	5.74555	5.973	5.94791	5.6395	5.83692	5.64574	5.68017	5.60996	5.62377	4.8474	4.57112	4.34397	4.41979	4.51327	4.08892
	Tb927.11.13840	hypothetical protein, conserved	6.50075	6.49723	6.44953	6.71583	6.66385	6.59658	6.56397	6.71919	6.75097	6.44655	6.51234	6.37579	6.34365	6.38544	6.39111	6.3272	6.36557	6.07933	6.13793	6.19778	5.98935
	Tb927.11.13890	AKAP7 2'5' RNA ligase-like domain containing protein, putative	5.56834	5.59521	5.52453	5.57403	5.63074	5.54418	5.57492	5.66042	5.75135	5.44512	5.5849	5.44826	5.28848	5.25589	5.4622	5.30183	5.53014	5.37874	5.24415	5.32185	5.38392
	Tb927.11.13910	NADH dehydrogenase (ubiquinone) 1 alpha subcomplex subunit, putative	6.06629	6.05306	5.95765	6.06271	6.11193	6.12844	6.0607	6.16701	6.1962	5.94656	6.08577	6.01184	5.80528	5.95923	6.06141	5.69665	5.83909	5.75352	5.63811	5.56834	5.66602
	Tb927.11.13990	GDP-L-fucose synthetase	5.80889	5.77373	5.7876	5.84926	6.00443	5.95966	6.06092	6.1542	6.22101	5.71906	5.91194	5.85975	5.74609	5.40715	5.81703	5.3939	5.69694	5.70795	5.74225	5.66227	5.61819
	Tb927.11.1400	hypothetical protein, conserved	6.41751	6.44626	6.4508	6.69791	6.74924	6.7242	6.44801	6.61549	6.48802	6.61336	6.65834	6.6745	6.37219	6.42836	6.48642	5.79328	5.89435	6.03745	6.14956	6.12881	6.22997
	Tb927.11.14010	hypothetical protein, conserved	5.50438	5.58831	5.62269	5.67139	5.71934	5.67113	5.55723	5.69116	5.83448	5.54975	5.67721	5.55848	5.45526	5.1465	5.73601	5.29539	5.5661	5.6543	5.37238	5.48821	5.50336
	Tb927.11.14080	cyclin 2	6.22573	6.18313	6.18123	6.32105	6.41362	6.13412	5.89893	6.26289	6.31896	6.03903	6.32509	6.10923	6.13461	6.64611	6.11465	5.60025	5.8527	5.74254	5.85118	6.35646	5.89561
	Tb927.11.14350	mitochondrial carrier protein	6.01002	5.9606	5.95587	6.23595	6.23273	6.22841	6.04127	6.07875	5.86022	6.23741	6.13274	6.19389	5.91599	6.07006	6.11126	5.11657	5.33069	5.56917	5.65401	5.65197	5.56098
	Tb927.11.14360	mitochondrial carrier protein	6.52156	6.46525	6.48942	6.35988	6.48642	6.45945	6.40625	6.38912	6.43494	6.64611	6.36192	6.49213	6.60855	6.37274	6.65503	6.04539	5.98449	6.27177	6.23723	6.24882	6.29393
	Tb927.11.14380	kinetoplast polyadenylation/uridylation factor 2	5.98344	5.93231	5.97121	6.22865	6.23839	6.15013	5.95003	6.1836	6.26491	6.12306	6.18337	6.20214	6.10018	6.0744	6.09147	5.54029	5.70432	5.91074	5.99032	5.94332	5.86844
	Tb927.11.14460	ADP-ribosylation factor GTPase activating protein 1, putative	6.51104	6.40718	6.55566	6.69464	6.71756	6.66678	6.55884	6.6749	6.65503	6.58955	6.72602	6.53781	6.52591	6.46489	6.50845	5.9306	5.89466	6.08109	6.12553	6.20527	6.05395
	Tb927.11.14480	ubiquitin carboxyl-terminal hydrolase, putative	5.87987	5.8872	5.87492	5.94213	5.97678	5.94977	5.93474	6.08668	6.19341	5.91279	6.0205	5.92738	5.91977	5.71395	5.89677	5.49129	5.50731	5.50898	5.68627	5.61393	5.68839
	Tb927.11.14520	Polypeptide deformylase 1	6.42084	6.39662	6.35136	6.43525	6.50205	6.4887	6.34753	6.49111	6.48739	6.40112	6.42924	6.64611	6.41479	6.08739	6.29597	6.1643	6.34333	6.26059	6.38423	6.31368	6.31368
	Tb927.11.14570	LicD family, putative	5.41878	5.4145	5.44264	5.70333	5.66412	5.60031	5.48899	5.47623	5.55257	5.5075	5.50781	5.73729	5.40081	5.40679	5.492	5.34862	5.48211	5.63897	5.72267	5.61479	5.67931
	Tb927.11.14700	hypothetical protein, conserved	5.55036	5.50911	5.61517	5.72488	5.86702	5.57056	5.66973	5.93808	5.90384	5.49272	5.78472	5.76686	5.53165	5.46465	5.57025	5.3951	5.4885	5.63255	5.6857	5.58144	5.57657
	Tb927.11.14730	Metalloprotease M41 FtsH, putative	6.77855	6.82418	6.77998	6.97393	6.97229	7.00351	7.09037	7.01604	7.04729	6.72563	6.96607	6.95108	6.86503	6.76623	6.76051	6.51656	6.49993	6.90309	6.96157	6.76101	6.93778
	Tb927.11.14790	DNA repair and recombination helicase protein PIF4	5.43651	5.54601	5.52896	5.60546	5.60639	5.65934	5.42819	5.63222	5.3698	5.53165	5.65423	5.73754	5.56967	5.49922	5.6235	4.85517	4.97524	5.43659	5.4218	5.30432	5.5438
	Tb927.11.14860	hypothetical protein, conserved	5.68482	5.77504	5.72329	5.78518	5.66275	5.65535	5.50814	5.6974	5.49477	5.68449	5.62632	5.8504	5.66519	5.69198	5.70521	5.58805	5.54754	5.48446	5.56158	5.45992	5.5982
	Tb927.11.14930	hypothetical protein, conserved	6.37084	6.50845	6.43622	6.03761	6.04838	6.16906	6.44683	6.18868	6.17322	6.4839	6.38083	6.40195	6.5505	6.57996	6.56785	6.06323	5.88157	6.00163	5.85086	5.89185	5.91669
	Tb927.11.14940	hypothetical protein, conserved	5.80863	5.86794	5.90788	5.79046	5.84468	5.88031	5.77011	6.00033	5.8268	5.8659	5.83525	6.01763	5.78785	5.78686	5.93626	5.48328	5.68308	5.8268	5.73809	5.75927	5.80248
	Tb927.11.14980	mitochondrial ribosomal protein L38	6.41306	6.49819	6.46839	6.29159	6.35496	6.37998	6.37805	6.32458	6.38227	6.40839	6.40316	6.3979	6.34171	6.25056	6.42299	5.78353	6.01122	5.89845	5.97976	5.87746	5.90258
	Tb927.11.15040	Chaperonin HSP60, mitochondrial	6.61444	6.5592	6.52761	6.54264	6.44742	6.26619	6.41334	6.41048	6.43929	6.47604	6.50744	6.53201	6.50302	6.70858	6.49405	6.11701	5.93678	5.73361	5.77165	5.70376	5.67564
	Tb927.11.15050	Cation efflux family, putative	6.68488	6.67579	6.61299	6.52623	6.5675	6.52832	6.60382	6.57459	6.55644	6.53201	6.42266	6.51548	6.57606	6.27556	6.57819	6.19333	6.00261	6.04103	6.02974	5.98009	6.00716
	Tb927.11.15070	Basal body protein	5.70651	5.63665	5.71803	5.54696	5.52618	5.57613	5.65261	5.69055	5.71104	5.75232	5.74688	5.76435	5.70463	5.67166	5.79484	5.66942	5.59848	5.54235	5.52739	5.6162	5.60985
	Tb927.11.15110	Vitamin B6 photo-protection and homoeostasis, putative	5.61081	5.61252	5.60965	5.57832	5.63195	5.70333	5.65692	5.60786	5.53597	5.69532	5.62754	5.54696	5.63665	5.64519	5.69226	5.05806	5.03194	5.18054	5.06671	5.05041	5.06052
	Tb927.11.15300	hypothetical protein, conserved	6.19957	6.13551	6.16182	6.24424	6.3144	6.38544	6.07672	6.09372	6.16438	6.20598	6.06141	6.19576	5.87942	6.16701	5.99859	5.48446	5.43512	5.26051	5.24028	5.13621	5.08655
	Tb927.11.15360	hypothetical protein, conserved	5.77348	5.87843	5.76286	5.73876	5.81897	5.74714	5.964	6.03805	6.13002	5.88652	5.86022	5.78854	5.97253	5.70547	5.93851	4.84475	4.93499	4.68632	4.6299	4.70965	4.69207
	Tb927.11.1540	isovaleryl-CoA dehydrogenase	6.85494	6.87979	6.89206	7.22933	7.04913	7.25285	6.75354	6.86042	6.61113	7.03896	6.81345	7.03814	6.72995	6.85442	6.84025	5.0562	5.40296	5.2328	5.30305	5.26606	5.38569
	Tb927.11.15440	NADH dehydrogenase (ubiquinone) 1 beta subcomplex subunit, putative	5.95631	6.00419	5.94635	5.94953	6.15744	6.02758	6.07811	6.03782	6.181	6.04954	6.02493	6.08374	6.00649	5.76286	6.14075	5.69814	5.74225	5.7915	6.01641	5.81719	5.96104
	Tb927.11.15470	methionyl-tRNA formyltransferase	5.06594	5.0309	5.01647	5.12664	5.14874	5.14102	5.12848	5.14562	5.19973	5.15015	5.18008	5.21324	5.12891	4.97388	5.1599	4.68203	4.50941	5.06671	4.79762	4.97057	5.02053
	Tb927.11.15500	LSU ribosomal protein, mitochondrial, putative	5.93432	6.1394	5.9748	6.1135	6.03256	6.14463	6.21175	6.17365	6.19031	6.1362	6.21618	6.386	6.11708	5.90126	6.18961	6.02583	6.25334	6.40928	6.58587	6.41219	6.539
	Tb927.11.15620	hypothetical protein, conserved	5.67139	5.67859	5.68121	5.90267	5.91172	5.93187	5.87987	6.01919	5.95501	5.71524	5.87333	5.90407	5.63166	5.54696	5.69612	5.11937	5.23668	5.68195	5.61083	5.69785	5.6857
	Tb927.11.15640	mitochondrial RNA binding complex 1 subunit	6.01118	6.02516	5.94953	6.17365	6.07304	6.18915	6.0069	5.96466	5.97678	6.13529	6.12622	6.18891	6.24355	6.31232	6.23105	5.073	5.08196	5.38654	5.40392	5.2905	5.38891
	Tb927.11.15650	terminal uridylyltransferase 4	5.30698	5.30738	5.26194	5.2295	5.30255	5.39477	5.39815	5.33131	5.40008	5.33696	5.30496	5.36863	5.25338	5.27479	5.30255	4.76654	4.89076	5.22646	5.28989	5.21282	5.22551
	Tb927.11.15660	hypothetical protein, conserved	5.74582	5.84251	5.82943	5.5671	5.61138	5.51992	5.92825	5.92158	6.02228	5.69364	5.78686	5.80414	5.92911	5.63749	5.91016	5.04217	5.01494	5.55667	5.55783	5.55465	5.51546
	Tb927.11.15700	hypothetical protein, conserved	4.84429	4.9618	4.97167	5.14966	5.24118	5.11157	4.79769	5.07483	5.13164	4.87987	5.18452	5.08227	4.66319	4.89949	4.93174	4.04113	4.28099	4.477	4.53824	4.28492	4.4487
	Tb927.11.15730	cyclic nucleotide-binding domain containing protein, putative	4.85305	4.84701	4.95747	4.97339	4.78777	4.90466	4.64176	4.4062	4.34686	4.9254	4.65993	4.87458	4.98497	5.19747	4.91563	3.27026	3.18935	3.61437	3.90367	3.86034	3.83125
	Tb927.11.15810	NADH-ubiquinone oxidoreductase B22 subunit	6.26719	6.34664	6.27118	6.60058	6.43683	6.55783	6.22841	6.33734	6.22406	6.27479	6.32884	6.33512	6.07072	6.23888	6.23057	5.46643	5.60311	5.71337	5.75206	5.75776	5.88931
	Tb927.11.15820	iron superoxide dismutase C, mitochondrial	6.27221	6.3678	6.32351	6.22722	6.19389	6.18519	6.16489	6.15323	6.13987	6.30938	6.21048	6.27886	6.11308	6.30452	6.22698	5.22936	5.30768	5.1587	5.28494	5.35722	5.20756
	Tb927.11.15850	kinteoplast poly(A) polymerase complex 1 subunit	7.32457	7.37124	7.36473	7.73318	7.76771	7.68399	7.36801	7.75616	7.57735	7.36911	7.53726	7.51533	7.27892	7.2469	7.34259	6.97932	7.17233	7.35376	7.4429	7.41943	7.38621
	Tb927.11.15890	hypothetical protein, conserved	5.15385	5.21623	5.15478	5.14192	5.2286	5.33541	5.17831	5.29088	5.22995	5.26691	5.28633	5.24773	5.07092	4.97339	5.22681	4.83225	4.932	5.05406	5.13046	5.12005	5.05949
	Tb927.11.1620	hypothetical protein, conserved	6.5178	6.56362	6.54196	6.35759	6.36103	6.46586	6.35842	6.323	6.50975	6.37553	6.40839	6.51978	6.51812	6.46555	6.54575	6.2072	6.27006	6.03186	6.06863	6.13372	6.12073
	Tb927.11.16220	Cytochrome b-c1 complex subunit, putative	5.6235	5.47106	5.43755	5.94547	5.94037	5.84301	5.54107	5.78975	5.67418	5.49477	5.78002	5.75111	5.42641	5.63694	5.47346	4.95092	5.18217	5.49905	5.55553	5.36206	5.54639
	Tb927.11.1630	LSU ribosomal protein, mitochondrial, putative	6.0256	6.07534	6.02093	6.05329	6.13596	6.19886	6.08668	6.181	6.06249	6.1469	6.104	6.14054	6.03476	5.96848	6.11639	5.81287	5.98904	6.14732	6.06139	6.09322	6.1314
	Tb927.11.16360	WD repeat-containing protein 82, putative	6.23865	6.25879	6.18891	6.23396	5.93872	6.23105	6.28451	5.49033	5.34124	6.23105	5.70436	5.83761	6.42807	6.79503	6.21224	5.126	5.13554	5.38949	5.31342	5.04431	5.68928
	Tb927.11.16380	TPR repeat, putative	5.86099	6.09232	6.07602	5.73102	5.84752	5.85413	6.10422	5.8553	6.03719	6.06672	6.10489	5.96015	6.17821	5.97253	6.10358	6.07126	5.86967	5.7628	6.02835	6.03147	5.91768
	Tb927.11.16400	kinetoplast-associated protein 3, putative	7.28248	7.26218	7.29684	7.10554	6.85987	6.87354	7.23891	6.93822	6.92439	7.40723	7.26994	7.14976	7.56366	7.71926	7.48277	7.13408	6.9516	7.25535	7.42295	7.41194	7.32261
	Tb927.11.16420	Methyltransferase TYW3, putative	5.42857	5.45455	5.44123	5.45183	5.54265	5.53398	5.67554	5.57177	5.52789	5.57463	5.57771	5.57802	5.71446	5.71779	5.55537	4.66327	4.35645	4.95892	5.09727	4.71405	4.96124
	Tb927.11.16430	18 kDa ER-associated protein	6.19341	5.97923	6.01853	6.2332	6.38657	6.28956	6.11596	6.07371	6.19484	6.33761	6.27583	6.05911	6.13023	5.95367	6.16489	5.84553	6.293	6.02191	5.96832	5.76713	5.83238
	Tb927.11.16460	hypothetical protein, conserved	6.36015	6.31024	6.31286	6.67889	6.68893	6.66555	6.49247	6.58399	6.61587	6.50845	6.65792	6.54396	6.33545	6.41219	6.39052	5.84396	5.90488	6.42129	6.3488	6.48179	6.43511
	Tb927.11.16480	enoyl-CoA hydratase/isomerase family protein, putative	6.43525	6.29935	6.35383	6.55226	6.64215	6.73504	6.76399	6.86503	6.88748	6.57118	6.85684	6.55816	6.30579	5.99416	6.40288	4.60676	4.96668	4.96437	5.1802	5.14285	5.09333
	Tb927.11.1650	hypothetical protein, conserved	5.71754	5.62661	5.62054	5.6211	5.76536	5.61052	5.9061	5.84018	5.98229	5.61081	5.91016	5.62242	5.92689	5.79409	5.67029	5.16976	4.8695	4.65423	4.83543	4.77932	4.44988
	Tb927.11.16510	hypothetical protein, conserved	7.20961	7.10355	7.15267	6.76886	6.95923	6.92219	7.10699	7.05777	7.16527	7.22019	7.15045	7.07618	7.20725	6.81486	7.14837	6.55942	6.68444	6.71866	6.59419	6.5632	6.70953
	Tb927.11.16530	hypothetical protein, conserved	5.31774	5.2313	5.33807	5.49033	5.47073	5.46725	5.31013	5.55287	5.60996	5.29414	5.55568	5.48552	5.22243	5.31621	5.41262	4.56208	4.6916	4.98202	4.98946	5.16806	4.98794
	Tb927.11.16570	ATP-dependent DEAD/H RNA helicase, putative	5.75287	5.7484	5.76112	5.76015	5.83014	5.7484	5.65064	5.706	5.71154	5.78242	5.6395	5.85997	5.68482	5.59102	5.77529	5.19985	5.27524	5.59507	5.65913	5.49469	5.70671
	Tb927.11.16730	dihydrolipoyl dehydrogenase	8.59265	8.6096	8.621	9.26398	9.22699	9.2	8.89814	9.01871	8.69655	8.75587	9.09779	9.01107	8.50799	8.58985	8.56207	6.80221	7.21647	7.80123	7.80775	7.71881	7.94981
	Tb927.11.16750	hypothetical protein, conserved	6.62943	6.58955	6.57225	6.63734	6.85633	6.7931	6.3307	6.42084	6.30938	6.50542	6.40432	6.57573	6.36669	6.32774	6.43525	5.79916	5.93385	5.80314	5.71748	5.79633	5.75896
	Tb927.11.16780	hypothetical protein	3.41967	3.12875	3.19139	3.11138	2.95668	2.90417	3.17304	2.92124	3.44592	3.14447	3.2537	3.18432	3.22909	3.2537	3.73634	2.14332	1.13434	2.1041	1.16112	2.44007	2.30091
	Tb927.11.16840	hypothetical protein, conserved	5.53977	5.45076	5.42247	5.58831	5.58799	5.66571	5.49103	5.59915	5.64746	5.45076	5.49644	5.44476	5.20599	5.27236	5.34235	4.72557	4.91945	4.61629	4.72789	4.7218	4.65674
	Tb927.11.16860	Guide RNA binding complex protein 3	5.83259	5.84301	5.8206	5.84445	5.88489	5.8963	5.91369	5.91482	5.95675	5.78785	5.74478	5.8383	5.73441	5.57922	5.82279	5.36355	5.44445	5.48904	5.48211	5.5016	5.52682
	Tb927.11.16870	NADH-ubiquinone oxidoreductase B8 subunit	7.30866	7.22328	7.24429	7.04213	7.00708	7.07618	7.01546	6.95447	6.96826	7.21041	6.93195	7.10355	7.2127	7.10938	7.17378	6.71475	6.81529	6.58341	6.56105	6.61919	6.59546
	Tb927.11.16930	ABC transporter of the mitochondrion, putative	5.29495	5.36239	5.24982	5.28341	5.40821	5.35115	5.58138	5.63281	5.6888	5.14829	5.53125	5.40453	5.12128	5.19167	5.22761	4.65872	4.54056	4.46106	4.5011	4.23784	4.43741
	Tb927.11.16940	MIZ/SP-RING zinc finger, putative	4.15658	4.33883	4.19495	3.89117	3.99624	3.98053	4.00055	4.15658	4.32477	4.2092	4.14968	4.14622	3.91299	4.15336	4.22554	3.03099	3.03387	2.56406	2.49689	2.6778	2.49283
	Tb927.11.170	Mitoribosomal SSU assembly factor 15	6.36192	6.40458	6.35189	6.46773	6.63457	6.51548	6.3461	6.62418	6.57262	6.38571	6.49175	6.51481	6.35812	6.19507	6.33043	5.95273	5.97472	6.17163	6.28821	6.17792	6.25722
	Tb927.11.1700	hypothetical protein, conserved	6.68135	6.61113	6.66346	6.6745	6.65269	6.61336	6.78127	6.75655	6.87203	6.65195	6.86201	6.65909	6.69951	6.88298	6.72814	6.38906	6.12847	6.14882	6.11117	6.31586	6.03745
	Tb927.11.1710	guide RNA-binding protein of 21 kDa	7.91885	7.93046	7.96811	8.04138	8.07516	8.0042	7.83863	7.96266	7.9644	7.78886	7.90437	8.11714	7.86509	7.83011	7.86168	7.58364	7.6179	7.18735	6.93865	6.99544	6.898
	Tb927.11.1780	protein phosphatase 2C, putative	4.48452	4.42772	4.41332	4.23137	4.18063	4.22845	4.39398	4.30974	4.40489	4.32208	4.32208	4.34959	4.40128	4.04406	4.34023	2.91596	3.02286	2.91312	2.6266	2.69986	2.91894
	Tb927.11.180	electron transfer flavoprotein, putative	6.75268	6.76756	6.80436	6.85343	6.86918	6.86701	6.534	6.77898	6.69376	6.902	6.77581	6.94101	6.58677	6.66555	6.78587	5.76713	5.81256	6.04539	6.00956	5.95811	5.95876
	Tb927.11.1850	hypothetical protein, conserved	4.36647	4.33182	4.33611	4.43819	4.5948	4.51163	4.48968	4.60093	4.61832	4.42637	4.47479	4.37048	4.39284	4.28534	4.39398	3.68329	3.86459	3.9017	3.86459	3.72627	3.7483
	Tb927.11.1950	hypothetical protein, conserved	5.36015	5.3559	5.27479	5.19396	5.41041	5.45726	5.36055	5.47726	5.52484	5.44758	5.38765	5.47761	5.62847	5.05002	5.56241	5.54611	5.64889	5.20854	5.24545	5.22613	5.19324
	Tb927.11.2000	Jumonji domain protein 2	5.41843	5.36387	5.43216	5.08908	5.16497	4.99222	5.4961	5.55982	5.63371	5.14562	5.38053	5.18182	5.50717	5.28341	5.29865	5.09799	4.70238	4.39402	4.33898	4.23996	4.34335
	Tb927.11.2010	hypothetical protein, conserved	5.52896	5.52154	5.50472	5.56522	5.57584	5.56432	5.78588	5.82302	5.94744	5.35935	5.65831	5.46689	5.58728	5.42819	5.49272	5.03963	4.81694	4.89498	4.86049	4.78118	4.83895
	Tb927.11.2160	hypothetical protein, conserved	6.00912	6.15086	6.09729	6.29238	6.19272	6.36358	6.00099	6.10743	5.96737	6.24355	6.19194	6.15791	5.87871	6.06562	6.06116	5.00677	5.18377	4.76421	4.78989	4.73685	4.80983
	Tb927.11.2170	hypothetical protein, conserved	5.79725	5.76088	5.66097	5.56302	5.70082	5.6249	5.5849	5.7285	5.83329	5.87698	5.77529	5.73876	5.72355	5.5108	5.81154	4.62338	4.95816	4.91284	4.89749	4.87209	4.93626
	Tb927.11.2180	Mitoribosomal SSU assembly factor 10	6.1006	6.10039	6.02649	6.11443	6.19104	6.16884	6.07261	6.17979	6.18706	6.00173	5.99171	6.03302	6.09614	5.7499	6.03969	5.64329	5.75233	5.77907	5.70022	5.63255	5.67787
	Tb927.11.2190	MICOS complex subunit MIC10-2	6.33097	6.23693	6.29291	6.27711	6.2325	6.21249	6.05284	6.0935	5.89843	6.20306	6.02538	6.20476	6.17158	6.27735	6.08397	5.14285	5.18537	5.29817	5.4232	5.25643	5.2914
	Tb927.11.2210	diacylglycerol acyltransferase, putative	5.2958	5.17176	5.33851	4.84822	4.98369	4.97785	5.14829	4.93	4.97221	5.27644	5.16171	4.95354	5.38949	5.24813	5.35935	4.41737	4.46503	4.5411	4.19623	4.22459	4.28242
	Tb927.11.2220	Mitoribosomal SSU assembly factor 17	5.73027	5.76939	5.77707	5.81326	5.86429	5.80839	5.64956	5.89745	5.87917	5.79944	5.78073	5.73925	5.63536	5.81921	5.70846	5.33531	5.52682	5.57174	5.67358	5.62142	5.57749
	Tb927.11.240	hypothetical protein, conserved	5.8147	5.78095	5.80042	5.80364	5.81081	5.7238	5.77852	5.90969	6.00374	5.80528	5.89069	5.91906	5.73901	5.77929	5.79386	5.52162	5.44776	5.53215	5.62283	5.643	5.63032
	Tb927.11.2530	Mitochondrial SSU ribosomal protein, putative	6.63889	6.63221	6.64376	6.61754	6.64256	6.72645	6.69376	6.72155	6.66837	6.69791	6.74062	6.76712	6.76972	6.64875	6.69832	6.31269	6.3905	6.54608	6.5853	6.59485	6.581
	Tb927.11.2580	Present in the outer mitochondrial membrane proteome 11	5.71906	5.63455	5.62518	5.67662	5.66598	5.69116	5.74813	5.82658	5.81495	5.77325	5.85344	5.92604	5.86933	5.8418	5.89449	5.0079	4.95855	5.14796	5.32612	5.0357	5.33926
	Tb927.11.2650	heat shock protein 84, putative	8.28845	8.29313	8.28586	7.8581	7.92105	7.93046	8.18946	8.05123	8.05531	8.15755	8.11303	8.20075	8.36335	8.28102	8.33904	8.21257	8.20411	7.81191	7.96635	7.71039	7.86272
	Tb927.11.2680	ATP synthase regulation protein NCA2, putative	5.27564	5.22153	5.20098	5.11157	5.21457	4.97836	5.2346	5.36387	5.32618	5.2184	5.23211	5.34005	5.2838	5.23253	5.2728	5.21941	5.15602	5.53671	5.47571	5.41796	5.51116
	Tb927.11.2690	Succinyl-CoA:3-ketoacid coenzyme A transferase, mitochondrial	6.47283	6.43342	6.53272	6.20858	6.13184	6.14874	5.89177	5.55096	5.54882	6.55531	5.92206	6.21515	6.7446	6.981	6.63498	4.932	5.12071	5.54782	5.63366	5.519	5.62749
	Tb927.11.270	mitochondrial carrier protein	5.67418	5.81677	5.82302	5.88907	5.90243	5.81232	5.93895	5.96917	5.9737	5.81802	5.90677	6.03805	5.8756	5.73656	5.94016	5.24607	5.12005	5.15254	5.09077	5.09333	5.34742
	Tb927.11.2720	hypothetical protein, conserved	5.21457	5.23769	5.23852	5.33052	5.24982	5.2237	4.98263	5.34628	5.28303	5.20644	5.35077	5.31852	5.17176	5.2728	5.27851	4.6393	4.62092	4.69804	4.77884	4.70919	4.70139
	Tb927.11.2800	hypothetical protein, conserved	5.77529	5.83283	5.71779	5.8938	5.99461	5.86407	5.76913	5.89156	5.96783	6.02071	5.91977	5.97855	5.78216	5.79851	5.97569	4.82219	5.03493	5.39181	5.36355	5.46083	5.32062
	Tb927.11.2810	Protein of unknown function (DUF3773), putative	6.13799	6.09792	6.17956	6.25805	6.23934	6.14669	6.05	6.1611	6.07165	6.19719	6.19507	6.21437	6.0975	6.14348	6.23444	5.44068	5.5076	5.83999	5.7017	5.79757	5.77669
	Tb927.11.2850	hypothetical protein, conserved	3.94279	3.95551	3.85491	4.17542	4.17185	4.09307	3.65531	4.43927	4.25758	4.28965	4.3952	4.22554	3.95971	4.1444	4.45937	3.40147	2.99019	3.43823	2.19232	3.322	2.58818
	Tb927.11.2910	phosphoglycerate mutase, putative	6.26768	6.32565	6.29848	6.38742	6.34531	6.47184	6.30452	6.15994	6.0196	6.40777	6.17551	6.32509	6.386	6.34857	6.37301	5.53615	5.81195	5.88708	5.93902	5.80793	5.90942
	Tb927.11.2920	glycerolphosphate mutase, putative	5.79269	5.78785	5.76334	5.8511	5.87425	5.84086	5.44929	5.69364	5.83501	5.88009	5.84515	5.69925	5.59338	5.88785	5.7238	4.93026	5.32093	5.36413	5.38131	5.43688	5.3816
	Tb927.11.2930	membrane-associated protein, putative	6.32884	6.24286	6.24622	6.31049	6.19645	6.24771	6.083	6.12372	5.93851	6.26086	6.08057	6.39993	6.22648	6.13389	6.26744	5.06959	5.56268	5.501	5.24667	5.23901	5.13999
	Tb927.11.2990	KREPB4	5.48284	5.55693	5.49986	5.55189	5.4145	5.49511	5.40008	5.5182	5.39514	5.61224	5.42247	5.50976	5.55818	5.48454	5.54295	4.82913	5.06709	5.19392	5.0075	4.94219	5.01824
	Tb927.11.3010	ribonuclease P	5.82968	5.82893	5.82823	5.86475	5.86865	5.85178	5.82086	5.92911	5.9448	5.8306	5.7631	5.8645	5.64353	5.44088	5.71548	5.40566	5.66774	5.32492	5.53303	5.51774	5.41011
	Tb927.11.3040	hypothetical protein	5.63455	5.61138	5.52685	5.28966	5.32223	5.26056	5.57271	5.28466	5.33283	5.57177	5.21499	5.51461	5.58761	6.00443	5.57271	5.53101	5.49184	5.4171	5.68195	5.42148	5.46227
	Tb927.11.3100	Present in the outer mitochondrial membrane proteome 13	5.62546	5.49713	5.55818	5.49477	5.50164	5.60814	5.7504	5.75565	5.79725	5.64086	5.69612	5.63636	5.61786	5.72246	5.52618	5.04541	4.70725	4.57913	4.34976	4.43271	4.39402
	Tb927.11.3220	metacaspase	6.63572	6.52156	6.48739	6.97516	6.96258	7.079	6.87878	6.82656	6.65834	6.60382	6.48739	6.49405	6.29987	6.32243	6.28016	6.34652	6.23212	4.83374	4.93378	4.87979	4.98593
	Tb927.11.3260	mitochondrial DNA polymerase I protein D, putative	6.72952	6.71237	6.71919	6.62717	6.77393	6.79358	6.72995	6.78904	6.75354	6.64173	6.83768	6.73189	6.58563	6.48014	6.57496	7.14074	7.16181	6.94211	6.77813	6.90309	6.85063
	Tb927.11.3290	Tripartite attachment complex protein 166	6.09771	6.09051	6.17181	6.21463	6.17231	6.27171	6.13296	6.21072	6.04504	6.21807	6.18146	6.25104	6.12601	6.28118	6.07788	6.14956	6.2986	6.06288	6.07126	6.10821	6.06759
	Tb927.11.3530	NADH dehydrogenase (ubiquinone) 1 alpha subcomplex subunit, putative	5.89677	5.94254	5.87965	6.02028	5.97253	5.93432	5.73679	5.74555	5.7214	5.8909	5.67166	5.91786	5.66332	5.77301	5.79459	4.2749	4.32613	4.84089	4.84829	4.83275	4.87717
	Tb927.11.3640	Mitochondrial ribosomal protein L27	5.55096	5.65882	5.47726	5.65396	5.54037	5.71232	5.57088	5.36718	5.28019	5.7082	5.36239	5.49747	5.51894	5.99859	5.52896	3.69905	3.89642	3.4418	3.6456	3.52836	3.69522
	Tb927.11.3670	Mitoribosomal SSU assembly factor 16	6.09924	5.98322	6.05108	6.14604	6.16182	6.17698	5.99214	6.19696	6.22648	6.1008	6.18547	6.07118	5.95522	6.03585	6.0172	5.44382	5.74874	5.67678	5.55406	5.54668	5.59071
	Tb927.11.3690	Alpha/beta hydrolase family, putative	6.53272	6.47347	6.49629	6.75139	6.69702	6.76579	6.40961	6.47636	6.42208	6.57854	6.41449	6.61549	6.38346	6.49558	6.41867	5.71134	5.89973	5.89466	5.87366	5.91866	5.76742
	Tb927.11.3710	hypothetical protein, conserved	6.99334	6.99864	7.04027	7.13895	6.94383	6.99748	6.97393	6.86451	6.89049	7.0714	6.99567	7.00468	6.97168	7.46007	7.05375	6.54059	6.53672	6.55606	6.61793	6.6126	6.50364
	Tb927.11.3860	hypothetical protein, conserved	6.40748	6.38772	6.33843	6.35523	6.24499	6.33922	6.24944	6.17322	6.07811	6.32054	6.2332	6.3291	6.34857	6.4792	6.29771	5.57807	5.50536	5.70735	5.67989	5.56383	5.67387
	Tb927.11.3900	glycosyltransferase family-like protein, putative	6.41811	6.46651	6.42425	6.21642	6.25377	6.18286	6.12351	6.38138	6.3401	6.33374	6.40166	6.36808	6.41535	6.1153	6.43683	5.95379	6.09978	6.04361	6.03709	6.05953	6.05886
	Tb927.11.3940	hypothetical protein, conserved	6.34229	6.39264	6.39378	6.18983	6.13207	6.1323	6.26239	6.23081	6.25953	6.35055	6.2508	6.29796	6.41048	6.52427	6.45305	5.60929	5.37932	5.40361	5.36206	5.34742	5.41567
	Tb927.11.3980	metallo-peptidase, Clan ME, Family M16	7.0584	7.11004	7.02319	6.76399	6.79971	6.69871	7.16134	7.19778	7.09037	6.90636	7.13895	7.08906	7.15912	6.89665	7.01041	6.69982	6.54163	6.48481	6.47713	6.33405	6.43959
	Tb927.11.4020	Complex1_LYR-like, putative	6.25606	6.22383	6.19149	5.96126	6.22985	6.09211	6.35929	6.39206	6.51643	6.24573	6.28348	6.17275	6.37689	5.8532	6.37917	5.69229	6.06249	6.19778	6.11809	5.95309	6.04786
	Tb927.11.4060	leucine-rich repeat protein (LRRP), putative	4.25001	4.46347	4.37656	4.70588	4.86854	4.59128	5.25338	5.42247	5.26863	3.85925	5.02982	4.494	4.72878	4.09667	4.13745	4.0881	3.23328	4.05602	4.20268	3.72388	4.05995
	Tb927.11.410	Mitoribosomal SSU assembly factor 34	5.70195	5.76864	5.83619	6.16906	5.90384	6.0388	5.74076	5.78686	5.60214	5.70651	5.72168	5.88443	5.85156	6.00173	5.56933	5.36474	4.99174	5.16033	5.05194	5.13658	5.23931
	Tb927.11.4140	hypothetical protein, conserved	5.28303	5.30577	5.29456	5.43429	5.40008	5.30174	5.14192	5.43898	5.40821	5.29127	5.33092	5.2838	5.18315	5.03451	5.4405	4.2611	4.19121	4.47427	4.59643	4.35827	4.53824
	Tb927.11.4260	mitochondrial calcium uniporter	5.5353	5.36943	5.33131	5.10489	5.20555	5.02933	5.28966	5.34867	5.56302	5.26822	5.20555	5.16946	5.12468	5.12468	5.2184	5.09691	5.03963	5.01824	4.84998	4.76237	4.86867
	Tb927.11.4320	Uncharacterized ACR, COG1678, putative	6.8216	6.75311	6.80861	7.00468	6.92978	6.97631	6.81722	6.89308	6.94999	6.84902	6.91814	6.81107	6.71111	6.7474	6.6762	6.29393	6.22509	6.07419	5.95811	6.0294	5.98151
	Tb927.11.4330	hypothetical protein, conserved	5.29414	5.28595	5.31814	5.21929	5.26778	5.26904	5.28633	5.30815	5.27033	5.23592	5.2124	5.27606	5.26149	5.11573	5.29779	4.28304	4.37187	3.9922	4.23224	4.08973	4.14048
	Tb927.11.4490	long-chain-fatty-acid-CoA ligase, putative	6.20144	6.18026	6.2325	6.18123	6.1841	6.20191	6.32749	6.42143	6.41048	6.31496	6.25805	6.20908	6.25206	6.06985	6.23766	5.60985	5.5087	5.28989	5.38483	5.29388	5.28245
	Tb927.11.4630	hypothetical protein, conserved	5.40527	5.48106	5.45217	5.10016	5.07737	5.15613	5.37594	5.44723	5.46154	5.41189	5.33283	5.39254	5.403	5.21929	5.38053	5.06313	5.29787	4.95502	5.04972	5.1946	4.9771
	Tb927.11.4650	kinetoplast ribosomal PPR-repeat containing protein 13	5.77954	5.81568	5.76215	5.75232	5.84881	5.88397	5.8147	6.1135	6.18239	5.76709	5.85605	5.92689	5.71474	5.44758	5.73575	6.16825	6.45393	6.25047	6.32457	6.33829	6.16862
	Tb927.11.4680	SURF1 family, putative	6.21592	6.21319	6.24355	6.52091	6.43097	6.48834	6.41899	6.49175	6.36523	6.3327	6.44713	6.36015	6.21048	6.25757	6.25377	5.24383	5.61962	5.79757	5.90162	5.87149	5.89435
	Tb927.11.4690	mitochondrial DNA polymerase I protein B	6.31547	6.35988	6.36695	6.14234	6.21048	6.25654	6.28092	6.29213	6.25377	6.36549	6.27857	6.31523	6.37383	6.24549	6.39025	6.69671	6.62398	6.62983	6.66808	6.74789	6.66042
	Tb927.11.4780	pyruvate dehydrogenase (lipoamide) kinase, putative	5.92761	5.94347	5.88785	5.78095	5.94276	5.82586	5.79318	5.85811	5.99772	5.88762	5.86099	5.84752	5.76459	5.60091	5.80651	5.45531	5.53501	5.25422	5.2673	5.26881	5.17009
	Tb927.11.480	small GTP-binding protein domain containing protein, putative	6.56576	6.54019	6.5822	6.93541	6.97516	6.83481	6.74109	7.03014	6.85633	6.48802	6.80814	6.92109	6.44328	6.51373	6.56715	5.94855	6.17434	6.29075	6.2279	6.15103	6.18258
	Tb927.11.4810	hypothetical protein, conserved	5.17831	5.11667	5.065	5.0813	5.2538	5.14465	5.16357	5.28303	5.30136	5.18182	5.14606	5.05596	5.25026	4.92708	5.2584	5.10712	5.47392	5.09841	4.95502	5.01788	4.89704
	Tb927.11.4850	hypothetical protein, conserved	6.23793	6.17388	6.27296	6.5107	6.47477	6.48981	6.29315	6.41687	6.50942	6.22698	6.38401	6.29107	6.1269	6.25232	6.14463	5.74079	5.69258	5.36021	5.3316	5.52274	5.25109
	Tb927.11.4870	hypothetical protein, conserved	5.7142	5.73492	5.66068	5.7484	5.74376	5.75015	5.89797	5.80364	5.86635	5.55504	5.76112	5.55568	5.32458	5.38385	5.58728	5.3459	5.48067	5.13216	4.99907	5.17409	4.98754
	Tb927.11.5030	hypothetical protein, conserved	6.109	6.03208	6.09004	5.97054	5.83714	6.03048	5.88785	5.77578	5.78999	6.25032	6.0196	6.26163	6.08693	6.08081	6.15493	5.51632	5.69929	5.39328	5.24761	5.38625	5.36237
	Tb927.11.5050	fumarate hydratase, class I	6.98558	6.89827	6.95628	7.40848	7.44581	7.36705	7.00285	7.16686	6.89561	6.94218	6.99864	7.17161	6.78857	6.87062	6.84957	6.10562	6.25601	6.4009	6.48751	6.45642	6.43913
	Tb927.11.5060	Mitoribosomal SSU assembly factor 1	5.89981	5.90054	5.89981	5.757	5.84109	5.68622	6.03563	6.08033	6.21957	5.83971	6.02694	5.90314	5.91058	5.85344	5.89177	5.78052	5.70857	5.71777	5.71569	5.70518	5.73304
	Tb927.11.5090	aspartate aminotransferase, mitochondrial	4.77701	4.76442	4.84505	4.38803	4.3524	4.46145	4.42531	4.23588	4.09835	4.55107	4.53852	4.58284	4.86854	4.89646	4.79362	3.32961	3.2889	3.55198	3.42372	3.70544	3.81582
	Tb927.11.5240	Methyltransferase TRM13, putative	5.97165	5.9694	5.95026	5.99903	6.04615	5.93253	5.71395	5.90811	5.80528	5.9213	5.88102	6.02628	5.83448	5.86888	5.79803	5.42885	5.36679	5.19589	5.39832	5.25862	5.39446
	Tb927.11.5280	Mitochondrial ATP synthase subunit c-1	7.51416	7.44581	7.3816	7.28082	7.41274	7.27712	7.34259	7.37932	7.32368	7.4515	7.51772	7.79209	7.39201	7.30962	7.55661	6.82653	6.89544	6.68009	6.66685	6.65798	6.78513
	Tb927.11.5290	mitochondrial carrier protein	6.17299	6.083	6.18939	6.19957	6.25879	6.26163	6.63889	6.47443	6.45239	6.33296	6.44742	6.20736	6.32243	6.09147	6.28068	5.48647	5.53474	5.64159	5.82044	5.662	5.87001
	Tb927.11.5380	Protein of unknown function (DUF523), putative	5.66191	5.65423	5.67273	5.88489	6.07672	5.85926	5.60697	5.95608	5.92562	5.82181	5.83476	5.77929	5.61932	5.39254	5.72976	5.1169	5.28957	5.62976	5.57779	5.71423	5.71628
	Tb927.11.5390	mitochondrial import inner membrane translocase subunit, putative	6.45593	6.41784	6.30172	6.82363	6.76268	6.84853	6.7242	6.71623	6.57385	6.56123	6.64682	6.79459	6.3747	6.67282	6.47477	5.62255	5.646	5.91272	6.17597	5.98416	6.13568
	Tb927.11.540	ABC transporter, mitochondrial, putative	5.74299	5.74221	5.73803	5.86077	5.87698	5.87871	5.87765	5.94768	5.97502	5.79294	5.79851	5.75232	5.56142	5.78785	5.5889	5.40296	5.3706	5.25985	5.23092	5.09473	5.16503
	Tb927.11.5450	malic enzyme	7.66794	7.70872	7.72681	7.62685	7.60229	7.63686	7.59708	7.40506	7.25543	7.63957	7.52926	7.73633	7.77934	7.65868	7.63553	7.08147	7.12488	7.16313	7.09294	6.98331	7.21899
	Tb927.11.5500	Mitochondrial SSU ribosomal protein, putative	5.71129	5.77099	5.72488	5.86498	5.91101	5.8779	5.94614	6.00467	6.1437	5.88308	6.04235	5.91369	5.81944	5.69473	5.83918	5.48705	5.42766	5.78142	5.74491	5.71569	5.66171
	Tb927.11.5530	LSU ribosomal protein, mitochondrial, putative	5.36387	5.49511	5.41843	5.7025	5.7958	5.73001	5.49545	5.70333	5.77325	5.40081	5.81106	5.55444	5.30815	5.54324	5.48073	4.59797	4.74245	5.12708	5.33811	5.20276	5.14859
	Tb927.11.5540	emp24/gp25L/p24 family/GOLD, putative	6.48047	6.54948	6.56612	6.75524	6.67129	6.76623	6.591	6.49213	6.3461	6.61666	6.5464	6.5675	6.44144	6.43744	6.55566	6.35601	6.46636	6.64636	6.72597	6.54272	6.67427
	Tb927.11.5600	Archaic Translocase of outer membrane 14 kDa subunit	6.29264	6.25128	6.28654	6.08487	6.04661	6.00711	6.40485	6.2944	6.23273	6.23985	6.5078	6.44202	6.44953	6.67658	6.21957	5.43922	5.34773	5.22678	5.05984	5.06818	5.19196
	Tb927.11.570	DnaJ domain containing protein, putative	5.73876	5.7591	5.86841	5.66305	5.76015	5.63046	5.84323	5.757	5.95163	5.78267	5.75339	5.78565	5.81495	5.5129	5.96102	5.05949	5.13183	5.06959	5.07064	5.05442	5.14628
	Tb927.11.5710	chaperone protein DnaJ, putative	5.89936	5.96557	5.8553	6.06672	6.05536	6.17134	5.98107	6.05711	5.80245	5.99083	5.98518	6.03969	6.00957	6.08601	6.08761	5.38363	5.47045	5.73	5.88742	5.73119	5.88708
	Tb927.11.5740	formin-like protein	5.73467	5.74106	5.69766	5.83136	5.82612	5.89156	6.00733	5.93895	5.82206	5.73076	6.01919	5.84926	5.97011	5.94722	5.75287	5.72383	5.63651	6.17987	6.15446	6.03709	6.13755
	Tb927.11.5760	hypothetical protein, conserved	4.59922	4.64865	4.71337	4.8202	4.9435	4.69536	4.8209	5.12179	5.11528	4.6962	5.08323	4.93626	4.741	4.40755	4.81382	4.104	4.35036	4.6438	4.81467	4.63879	4.58591
	Tb927.11.5780	DNA-directed RNA polymerase, mitochondrial	6.0582	6.05421	6.07739	6.33629	6.36387	6.35383	6.08982	6.34531	6.30579	6.15086	6.22051	6.19696	6.01051	6.09996	6.06785	5.97673	6.09718	6.35694	6.4674	6.47246	6.43103
	Tb927.11.5820	Inhibitor of apoptosis-promoting Bax1, putative	7.42234	7.41686	7.35653	7.0721	7.13479	7.16527	7.53436	7.53569	7.75923	7.46721	7.54734	7.37222	7.63123	7.15116	7.58681	7.36995	7.30319	7.12066	7.08666	7.16313	7.00285
	Tb927.11.5880	Mitoribosomal LSU assembly factor 23	5.35423	5.23381	5.20272	5.5858	5.59102	5.68482	5.65665	5.65882	5.5108	5.30931	5.64774	5.54073	5.37787	5.39932	5.2272	4.50724	4.36823	4.40023	4.52106	4.43558	4.57807
	Tb927.11.590	hypothetical protein, conserved	6.359	6.26744	6.33188	6.36387	6.4316	6.36103	6.41189	6.50877	6.50877	6.21981	6.38657	6.3527	6.21124	6.41362	6.28171	6.10232	6.00819	5.45561	5.66515	5.59339	5.57062
	Tb927.11.5920	conserved protein	4.17028	4.18539	4.18387	4.55018	4.61832	4.70884	5.13076	5.22681	5.31892	4.33312	5.06156	4.64265	4.61748	4.09307	4.28691	4.01904	3.27026	3.63014	3.71893	3.67932	3.75987
	Tb927.11.5990	Mitoribosomal LSU assembly factor 4	5.85653	5.86521	5.89516	5.87355	5.86194	5.94079	5.95501	5.98898	5.94126	5.72539	5.90539	5.83784	5.87471	5.88125	5.77074	5.30614	5.52795	5.57405	5.50648	5.4424	5.57889
	Tb927.11.600	Mitochondrial ATP synthase subunit, putative	7.32368	7.25998	7.26563	7.35266	7.22666	7.11881	7.03729	7.2563	7.17744	7.23117	7.12012	7.31501	7.20236	7.14976	7.27985	6.50095	6.35011	6.09287	6.11627	6.09435	6.08184
	Tb927.11.6000	mitochondrial ribosomal protein L4	6.48297	6.50043	6.50744	6.56539	6.65834	6.61793	6.45744	6.59588	6.4991	6.43097	6.43804	6.56227	6.4626	6.33126	6.49313	6.21679	6.42813	6.36651	6.46945	6.45442	6.43
	Tb927.11.6010	conserved protein, unknown function	6.25782	6.07557	6.14143	6.52868	6.56158	6.45015	6.28198	6.48705	6.43401	6.25584	6.27991	6.3908	6.15901	6.07739	6.17577	5.48589	5.5726	5.60956	5.53843	5.73186	5.65654
	Tb927.11.6100	hypothetical protein, conserved	4.91619	4.66148	4.86795	5.16541	5.17915	4.9629	4.57183	4.87928	4.93917	4.70588	4.69761	4.71418	4.12172	4.55484	4.38196	3.93105	4.09288	4.37313	4.37742	4.31751	4.42393
	Tb927.11.6150	60Kd inner membrane protein, putative	5.36514	5.32656	5.32533	5.11573	5.14966	5.14009	5.5182	5.51754	5.50512	5.33011	5.33583	5.50129	5.40188	5.42054	5.29663	4.64919	4.81649	4.80124	4.87849	4.72369	4.69306
	Tb927.11.6250	Mitochondrial ATP synthase subunit, putative	6.26491	6.14582	6.15744	5.96895	5.96246	5.90765	6.23985	6.19389	6.37805	6.06448	6.2193	6.17935	6.1588	6.10652	6.0975	5.23408	5.02933	4.34211	4.22187	4.3725	4.34211
	Tb927.11.640	Pentatricopeptide repeat protein (PPR), putative	5.93385	5.98834	5.99619	5.8634	6.00649	5.93006	6.02628	6.04661	6.07261	5.86702	6.00957	5.81257	5.81649	5.70082	5.88652	5.71949	5.59042	5.26669	5.19392	5.04895	5.04609
	Tb927.11.6470	MICOS complex subunit MIC16	4.94853	4.92825	4.82343	5.05053	5.10385	5.2381	5.06944	5.02165	5.23633	4.97114	5.05546	4.91003	4.99019	4.83368	4.95187	4.57006	4.65919	4.70581	4.71788	4.84042	4.81073
	Tb927.11.6550	PUF nine target 1	8.87394	8.88081	8.8637	8.9228	8.76217	8.84345	8.62387	8.56207	8.5949	8.9407	8.61814	8.91217	8.81363	8.9228	8.81036	8.07035	8.01824	8.26715	8.20411	8.22106	8.1735
	Tb927.11.6630	3-methylcrotonoyl-CoA carboxylase beta subunit, putative	6.3213	6.23934	6.21981	6.21781	6.22865	6.29315	6.21098	6.21199	6.26086	6.36277	6.26315	6.41687	6.26491	6.30325	6.34118	5.4973	5.50478	5.00604	4.82913	4.85212	4.89033
	Tb927.11.6660	Tex-like protein N-terminal domain/Helix-hairpin-helix motif containing protein, putative	5.93474	5.87074	5.8842	5.85833	5.77504	5.80769	6.11804	6.1817	6.20598	5.83918	6.16254	6.01029	6.08919	6.05978	5.93209	5.94229	5.71191	5.31428	5.45699	5.4492	5.28744
	Tb927.11.6700	hypothetical protein, conserved	5.55412	5.5382	5.3504	5.64984	5.62604	5.54488	5.65396	5.72435	5.7238	5.55036	5.59039	5.66713	5.66097	5.34005	5.61224	3.97106	3.82886	3.54275	3.42965	3.65624	3.37936
	Tb927.11.6750	DNA ligase, putative	5.34088	5.35077	5.24033	5.06156	5.11157	5.15247	5.26237	5.3555	5.34515	5.39174	5.37438	5.45422	5.50814	5.3578	5.55317	4.7884	4.58694	4.67676	4.79437	4.64184	4.7009
	Tb927.11.6770	hypothetical protein, conserved	6.19318	6.18193	6.2098	6.31128	6.41991	6.29722	6.26946	6.35496	6.26793	6.2407	6.34502	6.36579	6.27806	6.18915	6.28451	5.83909	5.64917	5.92964	6.01951	5.89052	5.87149
	Tb927.11.6830	Domain of unknown function(DUF2779), putative	6.43593	6.39937	6.38198	6.51481	6.42454	6.4842	6.31204	6.36443	6.31102	6.42173	6.38713	6.48705	6.41867	6.47574	6.46201	6.03112	6.04069	6.11191	6.26221	6.31454	6.30613
	Tb927.11.6850	Optic atrophy 3 protein (OPA3), putative	5.17789	5.29414	5.26402	5.22411	5.19033	5.10537	5.13308	5.16216	5.03603	5.26237	5.15896	5.11573	5.22069	5.03144	5.13216	4.32226	4.29075	4.45047	4.35216	4.42393	4.3452
	Tb927.11.6890	DNA repair and recombination helicase protein PIF1	4.60817	4.60093	4.57095	4.25147	4.30711	4.24534	4.47692	4.27942	4.34276	4.48772	4.59922	4.33025	4.76442	4.8202	4.57638	1.62109	1.85098	1.43224	2.03831	1.85098	2.18686
	Tb927.11.6900	DNA repair and recombination helicase protein PIF2	6.23766	6.23226	6.25535	5.93093	5.89653	5.97415	6.05799	5.97277	5.99416	6.13799	6.12258	6.11893	6.24424	6.12887	6.19341	5.98381	5.95682	5.87904	5.84277	5.81658	5.80007
	Tb927.11.6970	NADH-cytochrome b5 reductase-like protein	6.58885	6.53781	6.51846	6.59806	6.72952	6.67811	6.57422	6.59331	6.58996	6.55299	6.50012	6.47443	6.51037	6.33401	6.54878	6.00989	6.21278	6.47346	6.51125	6.33135	6.44658
	Tb927.11.6980	Phosphoenolpyruvate carboxykinase, related	6.15229	6.13389	6.26115	6.49175	6.51913	6.46139	6.19272	6.26515	6.21272	6.05108	6.23495	6.20259	5.93296	6.07788	5.99794	5.77461	5.79359	5.66912	5.71073	5.64917	5.71307
	Tb927.11.7040	pterin-4-alpha-carbinolamine dehydratase, putative	7.28984	7.33027	7.28806	8.02778	7.94742	7.99481	7.29303	7.68836	7.39615	7.48559	7.51057	7.63259	7.05642	7.06938	7.17817	6.79426	6.93133	6.6656	6.7554	6.67949	6.69539
	Tb927.11.7070	ATP-dependent DEAD/H RNA helicase, putative	6.24598	6.23034	6.25606	6.12508	6.06161	6.28298	6.11759	5.95252	5.84539	6.29597	5.88263	6.20712	6.24191	6.33843	6.25328	5.53417	5.48328	5.296	5.20693	5.12672	5.28213
	Tb927.11.7110	myotubularin-associated protein, putative	5.75363	5.75798	5.78854	5.83784	5.82181	5.81595	5.73925	5.87741	5.83014	5.8034	5.77929	5.88374	5.7196	5.72066	5.73052	5.19921	5.221	5.01453	4.98713	5.02565	5.01788
	Tb927.11.7150	NGG1 interacting factor 3-like	6.72471	6.7273	6.68853	6.81157	6.85541	6.85987	6.7702	6.8432	6.91328	6.70384	6.82964	6.7702	6.64376	6.64095	6.77393	6.68643	6.60796	6.54112	6.59665	6.62398	6.48279
	Tb927.11.7214	Mitoribosomal SSU assembly factor 13	4.39398	4.44147	4.45275	4.60817	4.62531	4.55203	4.48239	4.62692	4.73887	4.50865	4.60173	4.56514	4.49721	4.47811	4.57815	4.21643	4.31029	4.18481	4.16009	4.16763	4.23429
	Tb927.11.7218	mitochondrial edited mRNA stability factor 1 subunit	5.35153	5.29088	5.31094	5.4825	5.43324	5.42602	5.54007	5.52121	5.74555	5.36387	5.47247	5.38985	5.34273	5.26691	5.29495	5.26473	5.23345	5.12672	5.00327	5.25767	4.89498
	Tb927.11.7250	hypothetical protein, conserved	4.56339	4.37166	4.39643	4.53561	4.44811	4.53072	4.51578	4.54352	4.50138	4.52474	4.60817	4.52963	4.25613	4.37795	4.35368	3.40323	3.66534	3.35273	3.24219	3.2572	3.2889
	Tb927.11.7330	hypothetical protein, conserved	6.07006	6.08352	5.98834	6.16018	6.14625	6.14165	6.02071	5.9108	6.04213	6.12029	5.93851	6.08835	5.89404	5.90969	6.10923	5.5452	5.8778	5.82463	5.76629	5.78112	5.62859
	Tb927.11.7380	glycerol-3-phosphate dehydrogenase (FAD-dependent), mitochondrial	7.94742	7.96266	7.92645	7.13757	7.02893	6.95862	7.59964	7.29485	7.28806	7.72091	7.40292	7.26904	8.14255	8.11714	7.94181	7.22427	7.12938	7.38465	7.00285	6.82726	7.04855
	Tb927.11.7390	NADH-ubiquinone oxidoreductase complex I, 21 kDa subunit, putative	5.70521	5.78518	5.81279	6.11596	6.07371	6.16927	5.84041	5.97054	5.81032	5.82206	5.89653	5.92158	5.66745	5.60304	5.68969	5.15636	5.39446	5.04397	5.04217	5.09727	5.15418
	Tb927.11.7400	hypothetical protein, conserved	5.24938	5.21929	5.29088	5.05351	5.21757	5.29206	5.38687	5.38123	5.34712	5.32223	5.32774	5.34161	5.33659	5.11383	5.33283	4.9067	4.7884	4.84829	4.78792	4.87635	4.8504
	Tb927.11.7530	long-chain-fatty-acid-CoA ligase, putative	6.21957	6.24818	6.29132	6.31838	6.23105	6.27583	6.24262	6.17206	6.11039	6.22476	6.13895	6.21905	6.23985	6.39823	6.26465	4.94924	5.12212	5.45089	5.46643	5.45872	5.45531
	Tb927.11.7540	electron-transfer-flavoprotein, alpha polypeptide, putative	5.8342	5.94678	5.92206	5.79803	5.70572	5.82034	5.78926	5.74813	5.69557	5.82442	5.73703	5.77453	5.96488	5.87262	5.93385	4.95855	5.02826	4.96399	4.83711	4.91284	5.07442
	Tb927.11.7580	hypothetical protein, conserved	7.40965	7.39201	7.37528	7.46493	7.51416	7.39832	7.32646	7.32172	7.31501	7.52029	7.42668	7.4913	7.546	7.61125	7.53049	6.3905	6.42715	6.89298	6.78167	6.82066	6.79288
	Tb927.11.7590	Tripartite attachment complex associated protein 110	6.2193	6.26996	6.26191	6.37579	6.30375	6.27806	6.07788	6.15061	6.19219	6.24286	6.21957	6.26841	6.11848	6.38055	6.24921	5.80614	5.81094	6.11369	6.06623	6.14248	6.0497
	Tb927.11.7780	Mitochondrial import receptor subunit ATOM46	6.59766	6.61623	6.58436	6.07095	6.09706	5.96246	6.71583	6.53917	6.63572	6.33952	6.5592	6.36549	6.75524	6.54878	6.58641	6.14359	5.87273	5.46441	5.43949	5.29269	5.33039
	Tb927.11.7790	Mitochondrial ribosomal protein S16	6.72772	6.77447	6.73134	6.65157	6.69832	6.79129	6.76712	6.77624	6.70471	6.6745	6.6676	6.66837	6.72278	6.51515	6.82059	6.56268	6.46284	6.28509	6.09322	6.12952	6.10745
	Tb927.11.7800	hypothetical protein, conserved	8.2463	8.24843	8.25551	8.43023	8.36821	8.41262	8.20983	8.17867	8.11714	8.32898	8.26189	8.15755	8.23741	8.45316	8.25551	8.06028	8.02827	8.33582	8.29664	8.1104	8.07035
	Tb927.11.7870	hypothetical protein, conserved	6.11126	6.13274	6.14348	5.96223	5.9737	5.97743	6.28781	6.11759	6.22028	5.87987	5.99373	5.93872	6.09527	5.95608	6.06583	5.54408	5.62025	5.39804	5.47017	5.32125	5.44776
	Tb927.11.7900	mitochondrial RNA binding protein 16	8.72172	8.57589	8.64991	8.59828	8.59828	8.57589	8.64991	8.61529	8.58371	8.62962	8.60393	8.77168	8.5375	8.55383	8.54021	7.55946	7.68209	7.52024	7.56121	7.52024	7.49691
	Tb927.11.7920	SUMO-interacting motif-containing protein	5.73656	5.79269	5.76386	5.71856	5.66492	5.65692	5.7082	5.70547	5.65934	5.66836	5.63636	5.67886	5.81827	5.6931	5.69364	5.5438	5.45005	5.36709	5.04181	5.18248	5.21021
	Tb927.11.7960	kinetoplast poly(A) polymerase 1	5.59102	5.5889	5.61458	5.55096	5.58281	5.69443	5.79142	5.8645	5.85133	5.63455	5.88352	5.757	5.73292	5.57056	5.71004	5.5166	5.44068	4.98713	5.04754	5.13247	4.93904
	Tb927.11.8040	LSU ribosomal protein, mitochondrial, putative	5.40453	5.47526	5.58208	5.48181	5.57771	5.51179	5.34473	5.52685	5.70521	5.53467	5.55788	5.5858	5.46861	5.42496	5.51395	5.57972	5.67056	5.69024	5.52986	5.4953	5.43178
	Tb927.11.8110	hypothetical protein, conserved	5.92937	5.93253	5.90054	5.77632	5.88218	5.94768	5.83993	5.90336	6.03278	5.962	5.83971	5.98496	5.78165	5.76239	5.91555	5.29848	5.34436	5.00481	4.94453	4.90211	4.991
	Tb927.11.8400	Mitochondrial RNA processing endonuclease 1 (mRPN1)	6.04127	6.06562	6.08166	6.19082	6.14441	6.11399	6.01452	6.07513	6.10699	6.0894	6.10422	6.08188	5.96357	6.09482	6.14348	4.91284	5.00604	5.32002	5.34923	5.23803	5.35446
	Tb927.11.870	mitochondrial ribosomal protein l23	5.91883	5.93604	5.94656	6.15229	6.06513	6.18637	5.97966	5.97855	5.86099	6.12192	6.05689	6.19842	5.93693	6.18262	5.97524	4.79669	4.91858	4.86653	4.84956	4.94924	4.60219
	Tb927.11.8700	hypothetical protein, conserved	5.52284	5.59886	5.60454	5.90054	5.90586	5.78119	5.63102	5.78611	5.73341	5.68017	5.8553	5.75363	5.48686	5.53631	5.57922	4.76928	4.52815	4.80667	4.7857	4.99062	4.89288
	Tb927.11.8740	Protein of unknown function (DUF423), putative	6.96661	7.09438	6.97748	7.31888	7.27605	7.17817	7.26392	7.28806	7.26111	7.11301	7.11593	7.02261	6.95162	6.77715	7.05777	6.68703	6.59944	6.42906	6.46383	6.47045	6.39995
	Tb927.11.8800	hypothetical protein, conserved	6.29364	6.29107	6.24598	6.1006	6.21272	6.15493	6.17434	6.18078	6.1291	6.3401	6.16837	6.19598	6.2727	6.22599	6.31926	5.38743	5.49846	5.53501	5.41242	5.52014	5.45845
	Tb927.11.8870	DEAD-box ATP-dependent RNA helicase, mitochondrial	5.78422	5.83236	5.84086	5.83918	5.88125	5.86052	5.99237	6.08534	6.15013	5.78373	6.06942	5.97121	5.94191	5.84301	5.81257	5.44152	5.44892	5.50675	5.44717	5.54235	5.4218
	Tb927.11.890	hypothetical protein, conserved	7.59708	7.5554	7.64671	7.3198	7.33785	7.35266	7.45745	7.3198	7.51416	7.7644	7.55411	7.5411	7.82664	7.62989	7.83011	7.08981	7.35975	7.82051	7.87602	7.79479	7.81599
	Tb927.11.8910	NADH-ubiquinone oxidoreductase B16.6 subunit	5.58859	5.64774	5.64262	5.64492	5.76263	5.75565	5.75645	5.74324	5.85605	5.66412	5.76536	5.64005	5.76612	5.44264	5.66359	4.98277	4.74151	4.66932	4.75044	4.72741	4.65919
	Tb927.11.8980	Elongation factor G 2, mitochondrial, putative	5.51754	5.53269	5.54418	5.78242	5.79023	5.79944	5.68747	5.68564	5.61311	5.55537	5.56834	5.66598	5.29288	5.48041	5.47213	4.61577	4.60838	4.30898	4.41158	4.26043	4.4098
	Tb927.11.9140	Guide RNA binding complex protein 7	6.09996	6.17651	6.0744	5.97966	5.90336	5.87333	6.1153	5.82349	5.73549	5.96895	5.83714	5.97165	6.10813	6.28932	6.17411	5.4083	5.20213	5.27618	5.27315	5.23868	5.18706
	Tb927.11.9150	Mitochondrial processome subunit 1	6.14234	6.17459	6.14234	5.96783	5.98366	5.94437	6.03389	6.12214	6.11782	6.04615	6.06849	6.04061	6.1063	6.12415	6.0794	6.36282	6.35962	6.56967	6.44753	6.5853	6.54059
	Tb927.11.920	hypothetical protein, conserved	5.83895	5.907	5.87653	5.68939	5.82349	5.56804	5.76411	5.78542	5.98251	5.85297	5.85506	5.63427	5.78588	5.58549	5.86194	5.39975	5.38804	5.17877	5.22035	5.22196	5.1553
	Tb927.11.9280	hypothetical protein, conserved	6.12887	6.18685	6.09505	6.21981	6.1866	6.18216	6.07513	6.21736	6.24122	6.20882	6.26668	6.20098	6.00287	6.08982	6.13274	6.00923	6.17947	6.51929	6.51757	6.60302	6.52091
	Tb927.11.9330	helicase-like protein	5.49001	5.57832	5.56175	5.61665	5.58609	5.63195	5.47247	5.41117	5.26487	5.57584	5.41913	5.57553	5.60669	5.61342	5.63865	4.77189	4.41679	4.9257	4.9017	4.89033	5.1989
	Tb927.11.9360	prenyltransferase, putative	6.1499	6.12484	6.13274	6.12534	6.10813	6.1623	6.41105	6.25256	6.10721	6.24598	6.14968	6.31414	6.43127	6.25903	6.30197	5.47045	5.21179	5.59367	5.53898	5.50278	5.60107
	Tb927.11.9390	Octanoyltransferase, putative	5.64119	5.7082	5.64984	5.5182	5.59579	5.57434	5.55982	5.47559	5.4049	5.68069	5.48041	5.77011	5.65665	5.58248	5.78854	4.71452	4.72086	4.58285	4.71309	4.58752	4.79902
	Tb927.11.940	KREPB5	5.62323	5.56967	5.47797	5.69975	5.78095	5.55818	5.44546	5.62323	5.50549	5.4221	5.39443	5.397	5.32974	5.33375	5.43651	4.87635	4.77189	4.94491	4.82003	4.91813	4.91987
	Tb927.11.9450	cyclophilin type peptidyl-prolyl cis-trans isomerase, putative	6.2038	6.24042	6.22936	6.44771	6.51548	6.44504	6.33734	6.53853	6.45622	6.29491	6.37219	6.38138	6.22622	6.109	6.25456	5.59649	5.58892	5.81747	5.79693	5.80158	5.73216
	Tb927.11.9560	oxidoreductase, putative	5.63427	5.64956	5.59915	5.50512	5.65235	5.60697	5.50679	5.6351	5.80816	5.57986	5.62054	5.51042	5.63018	5.4145	5.63636	5.19261	5.40536	5.26606	5.35932	5.29081	5.3511
	Tb927.11.9570	hypothetical protein, conserved	6.22028	6.22406	6.18822	6.07239	6.15945	6.19645	6.1437	6.15086	6.4142	6.29034	6.13596	6.22746	6.15675	5.77829	6.22429	5.89281	6.12482	6.09396	6.00294	6.01364	6.0965
	Tb927.11.9600	hypothetical protein, conserved	6.58105	6.58817	6.5772	6.44055	6.54087	6.56965	6.48578	6.46963	6.25179	6.5239	6.36549	6.49313	6.55366	6.42537	6.55749	6.09064	6.09789	5.83909	5.91204	5.75535	5.86412
	Tb927.11.9670	aminomethyltransferase, mitochondrial, putative	6.04977	6.01407	5.91237	5.71154	5.79095	5.82536	5.78422	5.67193	5.8963	5.89312	5.74764	5.79363	5.89677	5.77604	5.90655	5.56383	5.57489	5.4083	5.44596	5.24194	5.40361
	Tb927.11.9750	Protein of unknown function (DUF498/DUF598), putative	5.95437	6.00583	5.95608	6.03497	5.97502	6.01452	6.17459	6.20957	6.07983	5.89427	6.02181	5.93716	6.12865	6.01829	5.95297	5.62803	5.27556	4.8596	5.00525	4.78024	4.90001
	Tb927.11.9770	hypothetical protein, conserved	5.26487	5.38537	5.36167	5.65208	5.37827	5.61224	5.55005	5.21199	5.0135	5.54488	5.30094	5.41005	5.45656	5.98047	5.3555	3.97808	3.84387	3.17943	3.27851	3.26353	3.33738
	Tb927.11.9830	LSU ribosomal protein, mitochondrial, putative	5.65857	5.57952	5.6395	5.50814	5.65777	5.60576	5.6418	5.62875	5.75941	5.77201	5.6931	5.82417	5.729	5.55568	5.80723	5.95714	5.92447	5.6105	5.54292	5.622	5.40653
	Tb927.11.9900	phytoene synthase, putative	6.43683	6.32856	6.39662	6.48484	6.3678	6.47248	6.4319	6.43929	6.39025	6.40485	6.27508	6.46449	6.35136	6.47411	6.31547	5.64481	5.61994	5.47747	5.35169	5.39091	5.40327
	Tb927.11.9930	NADH dehydrogenase (ubiquinone) 1 beta subcomplex subunit, putative	6.72563	6.8573	6.83832	6.85586	6.94891	6.96882	6.82565	6.88636	6.84071	6.77349	6.88535	6.89463	6.67369	6.60343	6.76531	6.56534	6.53348	6.2439	6.3272	6.36509	6.27177
	Tb927.2.1790	hypothetical protein, conserved	5.03652	5.093	4.9192	5.16629	5.31131	5.1766	4.83883	5.09677	5.18503	4.88816	5.0475	5.00293	4.83686	4.62931	5.02113	4.61834	4.57538	4.19482	4.25315	4.03114	4.16313
	Tb927.2.1860	RNA editing mediator complex protein 2	5.49678	5.47139	5.4797	5.52789	5.49889	5.5901	5.48041	5.49954	5.41005	5.57238	5.47041	5.49103	5.35626	5.57463	5.49678	4.8874	4.82655	4.63527	4.49173	4.4838	4.41863
	Tb927.2.2140	hypothetical protein, conserved	4.66894	4.77701	4.8395	4.71855	4.77075	4.85235	4.78631	4.93286	4.79292	4.99765	4.84084	4.90298	5.03193	4.73326	4.98911	4.64575	4.60571	5.10473	4.85429	4.93823	5.11514
	Tb927.2.2210	hypothetical protein, conserved	5.44758	5.43035	5.39098	5.40679	5.37904	5.35856	5.33283	5.42782	5.47833	5.32065	5.43466	5.43755	5.46295	5.36348	5.35423	4.61934	4.41041	4.94924	4.91531	4.94571	4.97864
	Tb927.2.2220	hypothetical protein, conserved	4.91114	4.88175	4.94741	4.89646	4.88759	4.89227	4.76306	4.65617	4.67973	4.87287	4.6751	4.68046	4.44034	4.73754	4.77147	3.97016	4.22253	4.55692	4.6047	4.50724	4.59438
	Tb927.2.2400	glycosyltransferase (GlcNAc), putative	5.71548	5.77929	5.75111	5.78831	5.84301	5.93808	5.69557	5.57642	5.42713	5.63018	5.56742	5.66159	5.55223	5.70409	5.63749	4.90044	4.75784	4.80031	4.54457	4.55527	4.70581
	Tb927.2.2410	hypothetical protein, conserved	5.66332	5.69	5.74764	5.74142	5.68069	5.74076	5.67447	5.62693	5.47174	5.53093	5.53661	5.62754	5.4177	5.6249	5.65011	5.41011	5.59934	5.39119	5.27706	5.32977	5.34773
	Tb927.2.2470	Kinetoplastid RNA editing protein 1	5.962	5.99106	5.94347	6.09996	6.05	6.04862	6.03345	6.08123	6.09973	5.93115	5.99304	6.06207	5.83112	5.85653	5.82133	5.69054	5.53417	5.39564	5.47159	5.53157	5.46588
	Tb927.2.2510	Mitochondrial outer membrane protein porin 1	7.30962	7.36077	7.30132	6.81206	6.92875	6.88846	7.41274	7.3465	7.51533	7.17078	7.11232	7.16924	7.34163	6.80957	7.16294	7.3941	7.36995	6.70434	6.68253	6.60739	6.50095
	Tb927.2.2590	hypothetical protein, conserved	5.18681	5.13406	5.25713	5.09103	5.26056	5.228	5.26279	5.25881	5.28341	5.37519	5.30698	5.26612	5.54007	4.94137	5.37713	4.70238	4.77513	4.56953	4.4983	4.40385	4.45691
	Tb927.2.2940	MICOS complex subunit 32	5.57088	5.67193	5.62212	5.76191	5.78242	5.83945	5.62054	5.74635	5.6575	5.6211	5.65338	5.69443	5.42747	5.50406	5.57742	5.44504	5.48417	5.49961	5.49441	5.49788	5.41444
	Tb927.2.2970	mitochondrial carrier protein	4.63011	4.66072	4.63103	4.44365	4.34431	4.31502	4.82468	4.41938	4.3806	4.64785	4.52856	4.50033	4.70733	4.88994	4.57544	3.8257	3.69905	3.63156	3.55033	3.17471	3.56369
	Tb927.2.3030	ATP-dependent Clp protease subunit, heat shock protein 78 (HSP78), putative	6.5592	6.55884	6.5585	6.5505	6.49849	6.57926	6.50576	6.38943	6.29364	6.50302	6.26006	6.34804	6.42425	6.39349	6.44447	5.60226	5.70826	5.65112	5.76482	5.52768	5.67622
	Tb927.2.3180	kinetoplast polyadenylation/uridylation factor 1	5.73803	5.68313	5.69794	5.71232	5.75206	5.70358	5.65857	5.80414	5.93409	5.69417	5.83306	5.78002	5.79898	5.85483	5.68121	5.25985	5.4071	5.45816	5.43688	5.57002	5.45872
	Tb927.2.3330	hypothetical protein	3.25997	3.28693	3.48128	3.60157	3.59896	3.4553	4.43468	4.50237	4.10574	3.43142	3.78945	3.81968	3.38742	3.23619	3.27393	2.23449	2.48419	3.16566	2.71049	2.6189	3.14175
	Tb927.2.3420	hypothetical protein, conserved	6.21781	6.06342	6.24921	6.25153	6.18706	6.15445	6.37328	6.34558	6.44144	6.22406	6.37917	6.26515	6.4172	6.33244	6.28298	6.12147	5.8672	6.23593	6.11264	6.2326	6.15925
	Tb927.2.3610	Mitochondrial ATP synthase subunit, putative	7.01303	6.87016	6.83008	6.89206	6.94999	6.90411	6.92602	6.96195	6.93597	6.73417	7.00107	6.86647	6.81157	6.6745	6.74062	6.42176	6.27469	6.03466	6.08146	6.02299	6.28637
	Tb927.2.3800	guide RNA associated protein 1	6.66635	6.65909	6.67537	6.82706	6.81107	6.85058	6.65157	6.59289	6.50814	6.7561	6.74877	6.74276	6.71368	6.9111	6.7242	5.98082	6.04642	6.39611	6.44805	6.30216	6.44509
	Tb927.2.3910	beta-ketoacyl-ACP synthase	5.64294	5.64353	5.62575	5.74714	5.61311	5.8634	5.88977	5.81257	5.72246	5.80889	5.69766	5.84422	5.99772	5.74273	5.91482	4.91245	4.99556	5.42677	5.64715	5.61791	5.67989
	Tb927.2.3920	Complex 1 protein (LYR family), putative	5.08177	5.02623	5.18551	5.24166	5.24033	5.39514	5.31506	5.28506	5.30294	5.40933	5.13919	5.32262	5.55348	5.10433	5.43755	4.07744	3.82216	4.07013	4.17015	4.3038	4.24948
	Tb927.2.4090	signal recognition particle receptor beta subunit, putative	6.7273	6.67537	6.79129	6.71458	6.74235	6.70779	6.79459	6.8783	7.01908	6.78397	6.97229	6.80581	6.86813	6.74368	6.73369	6.30305	6.1957	6.0936	6.10419	6.24098	6.02974
	Tb927.2.4110	Mitochondrial-processing peptidase subunit alpha	6.95447	6.91161	6.87062	7.10859	7.16527	7.00582	6.90478	7.02778	7.0341	6.98863	7.06338	7.08841	6.94101	6.8144	6.95688	6.66192	6.74709	6.76941	6.97403	6.79357	6.80606
	Tb927.2.4240	GTP binding protein, putative	5.59797	5.59039	5.60697	5.66889	5.60814	5.65208	5.52993	5.43216	5.40152	5.74789	5.61575	5.90029	5.59765	5.87002	5.6974	5.15494	5.18971	5.31457	5.43894	5.221	5.36973
	Tb927.2.4380	NADH dehydrogenase (ubiquinone) 1 alpha subcomplex subunit, putative	5.71369	5.73521	5.79119	5.90221	5.91302	5.82777	5.80437	5.87333	5.85275	5.7978	5.84752	5.87675	5.69337	5.76939	5.84468	4.74434	4.65575	5.16104	5.16535	5.191	5.22166
	Tb927.2.4400	SSU ribosomal protein, mitochondrial, putative	6.03413	6.01184	6.03696	5.91555	5.95003	5.93093	5.98299	6.0388	6.08668	6.02715	6.08326	6.03628	6.01363	6.03159	6.08278	5.56973	5.50927	5.53615	5.53926	5.5561	5.55465
	Tb927.2.4460	Kinetoplast ribosomal PPR-repeat containing protein 21	6.59554	6.67243	6.63982	6.78857	6.73815	6.71623	6.59658	6.70431	6.48611	6.62533	6.56087	6.72995	6.4301	6.53	6.62313	6.16706	6.21893	6.57023	6.69339	6.50926	6.68703
	Tb927.2.4590	branched-chain amino acid aminotransferase, putative	8.33399	8.23946	8.28845	7.95868	7.86509	7.95868	8.20311	7.88757	7.93218	8.26677	8.04917	8.21863	8.49739	8.54021	8.40763	7.87602	7.9476	8.09716	8.09214	7.92169	8.17903
	Tb927.2.4700	succinate dehydrogenase subunit	4.84701	4.88405	4.96446	4.97167	4.9192	5.02528	4.88351	4.66563	4.74332	4.95957	4.86464	4.741	5.10249	5.36473	5.0071	4.33195	4.58019	4.43326	4.51876	4.65218	4.79352
	Tb927.2.4740	mitochondrial ribosomal protein l11	5.25069	5.37556	5.30332	5.24516	5.1766	5.20509	5.15706	5.50372	5.37017	5.47459	5.32656	5.53398	5.24297	5.31013	5.36428	4.66168	4.88226	4.74731	4.76928	4.60788	4.7775
	Tb927.2.4800	hypothetical protein, conserved	6.76226	6.6749	6.65503	6.71835	6.82111	6.73979	6.60812	6.6402	6.77447	6.64535	6.69871	6.73815	6.61587	6.55681	6.71237	6.26847	6.29169	6.28683	6.2564	6.14436	6.28014
	Tb927.2.4830	TFIIF-stimulated CTD phosphatase, putative	6.50908	6.4102	6.38486	6.33322	6.30012	6.34964	6.4508	6.25279	6.19933	6.51742	6.24944	6.41991	6.60093	6.65622	6.53434	5.66685	5.6131	5.35047	5.46897	5.235	5.39209
	Tb927.2.4990	hypothetical protein, conserved	6.20354	6.12351	6.14922	6.01983	5.99192	6.06942	6.18614	6.1079	6.2325	6.0758	6.07304	5.97098	6.15564	6.07415	6.07534	5.94037	5.70945	5.5723	5.49588	5.626	5.47869
	Tb927.2.5020	acyl-CoA oxidase, putative	6.60812	6.57342	6.60131	6.47604	6.53434	6.53917	6.58817	6.63457	6.69951	6.46586	6.50239	6.3703	6.52459	6.35302	6.47542	6.40188	6.15409	6.01711	5.93709	6.01744	5.78543
	Tb927.2.5140	hypothetical protein, conserved	5.31249	5.05991	5.16216	4.9843	5.14606	4.94023	4.99543	5.17477	5.18452	5.25922	5.26443	5.10338	5.03814	5.03499	5.24557	4.73594	4.58591	4.30058	4.43558	4.5066	4.39132
	Tb927.2.5180	aldo-keto reductase, putative	6.08857	6.19768	6.13163	5.78346	5.86978	5.85391	6.22599	6.24672	6.37247	6.05489	6.10216	6.15697	6.26366	5.83619	6.18123	6.43809	6.35422	6.04503	6.14583	5.94855	5.93027
	Tb927.2.5210	beta-ketoacyl-ACP reductase	6.36443	6.3401	6.29415	6.29848	6.42864	6.33657	6.22429	6.41479	6.36192	6.26744	6.28249	6.22126	6.27609	6.28273	6.28249	5.83148	5.81225	5.59905	5.57917	5.58468	5.43353
	Tb927.2.5530	Present in the outer mitochondrial membrane proteome 22-1	5.32141	5.28924	5.3377	5.48007	5.41152	5.56834	5.2237	5.30496	5.065	5.18408	5.16904	5.27644	5.13495	5.08908	5.15896	4.77979	4.65371	4.22948	4.27765	4.14048	4.23498
	Tb927.2.5610	Present in the outer mitochondrial membrane proteome 22B	5.034	4.99645	5.06405	5.23678	5.18357	5.2781	4.93454	5.05742	4.75693	4.86854	4.88047	4.98208	4.93394	4.85235	4.90298	4.42097	4.46671	3.99564	3.94158	3.91662	4.02861
	Tb927.2.5830	hypothetical protein, conserved	5.51626	5.63222	5.54601	5.5852	5.60756	5.57893	5.52055	5.68449	5.72041	5.60242	5.54943	5.65338	5.42168	5.32733	5.47247	5.03892	5.15319	5.02718	5.02565	5.09295	5.05119
	Tb927.2.5890	hypothetical protein, conserved	6.07371	6.02471	6.0705	6.26692	6.27758	6.32351	6.0705	6.14098	6.08209	6.23839	5.97614	6.18078	6.06785	6.09614	6.09029	4.75874	4.81378	4.61233	4.6882	4.78617	4.69804
	Tb927.2.5900	hypothetical protein, conserved	5.64802	5.70627	5.64353	5.51395	5.54518	5.63018	5.61224	5.65665	5.80988	5.74106	5.62693	5.64407	5.73575	5.61547	5.75206	5.02126	5.21738	5.23154	5.16639	5.12038	5.07222
	Tb927.2.5930	hypothetical protein, conserved	6.71504	6.69211	6.71972	7.0529	7.05035	7.01604	6.66433	6.94733	6.92702	6.76094	6.86871	6.77898	6.53501	6.79547	6.68047	5.99	6.07933	6.33316	6.27766	6.32955	6.18938
	Tb927.2.6070	mitochondrial RNA binding complex 1 subunit	6.74696	6.71715	6.73725	6.93766	7.01303	7.08906	6.73899	6.97748	7.07556	6.89775	6.9786	6.97748	6.66141	6.6676	6.76226	6.46839	6.55328	6.81286	6.85376	6.84281	6.71475
	Tb927.2.6100	hypothetical protein, conserved	7.03533	7.09573	7.1208	7.23649	7.0265	7.02893	6.94101	6.85343	7.05443	6.98799	6.95862	6.85541	6.96937	7.22328	7.03814	6.98974	7.06556	7.37577	7.36995	7.54123	7.34335
	Tb927.3.1000	frataxin-like, mitochondrial precursor, putative	6.12372	6.19576	6.02471	5.92985	5.96759	5.97229	5.88537	5.92185	6.08374	6.22794	5.94233	6.1623	6.21272	6.12822	6.11708	5.81599	5.92606	5.64631	5.57657	5.60482	5.52133
	Tb927.3.1070	Peptide chain release factor 1, mitochondrial, putative	6.08374	6.03413	6.01742	6.05978	5.97011	6.06893	5.79508	5.86658	5.87377	5.91663	5.8034	5.94931	5.95319	6.17698	5.94169	5.39299	5.29509	5.20151	5.1844	5.12141	5.22646
	Tb927.3.1080	Present in the outer mitochondrial membrane proteome 23	6.88535	6.84853	6.85392	6.82207	6.79547	6.85153	6.9433	6.96996	7.06545	6.85247	6.7561	6.73938	6.80726	6.6741	6.75871	6.34837	6.22997	5.84125	5.76599	5.80941	5.74079
	Tb927.3.1100	exonuclease, putative	5.20016	5.2237	5.19074	5.08569	5.15247	5.16305	5.19837	5.26572	5.37127	5.27606	5.12558	5.22411	5.44617	5.06042	5.18766	4.60369	4.60788	4.30707	4.17179	4.22053	4.05028
	Tb927.3.1160	hypothetical protein, conserved	5.28595	5.17831	5.1935	5.15158	5.12891	5.20902	5.27159	5.23942	5.2781	5.10433	5.16401	5.06156	4.92376	5.0475	5.07939	4.64724	4.4895	4.31628	4.36578	4.3209	4.25978
	Tb927.3.1180	hypothetical protein, conserved	5.98366	5.94126	5.93342	5.8872	5.98898	6.02116	5.97614	5.94744	5.88834	5.83595	5.83014	5.92429	5.83692	5.83259	5.8468	5.56497	5.69607	5.55151	5.5661	5.48211	5.50536
	Tb927.3.1380	ATP synthase subunit beta, mitochondrial	8.2999	8.27184	8.27643	8.07516	8.15126	8.12584	8.37797	8.33904	8.32418	8.196	8.30998	8.36092	8.33904	8.17867	8.26929	7.38767	7.45561	7.67628	7.60029	7.54311	7.58718
	Tb927.3.1410	cytochrome oxidase subunit VII	7.53857	7.36705	7.4377	7.46007	7.5812	7.50424	7.43544	7.63957	7.52543	7.49723	7.55112	7.61824	7.37624	7.34744	7.39717	7.08038	7.29904	7.6351	7.53562	7.58541	7.66022
	Tb927.3.1590	mitochondrial RNA binding complex 1 subunit	6.55016	6.47765	6.51268	6.12282	6.06249	6.08278	6.63058	6.46742	6.4839	6.51708	6.42237	6.44983	6.83096	6.53706	6.68733	6.45945	6.31269	6.45945	6.40233	6.2509	6.4843
	Tb927.3.1600	Mitochondrial import inner membrane translocase subunit 10	6.90355	6.86871	6.80726	6.86918	6.95054	6.95054	6.93541	6.9734	7.08383	6.9428	6.95384	6.97393	6.90046	6.84957	6.94383	6.50563	6.58466	6.6598	6.67552	6.60119	6.67362
	Tb927.3.1690	Mitochondrial ATP synthase subunit, putative	7.35653	7.32278	7.37624	7.58815	7.49599	7.49366	7.46493	7.45745	7.35081	7.4814	7.5423	7.74611	7.43879	7.4913	7.55278	7.3281	7.39695	7.6179	7.64501	7.53562	7.67012
	Tb927.3.1710	mitochondrial ribosomal protein l24	6.71972	6.63572	6.67733	6.66798	6.71715	6.51742	6.5675	6.77581	6.93541	6.76972	6.87571	6.757	6.62679	6.83931	6.71545	6.02472	5.9267	6.31412	6.42572	6.3905	6.43151
	Tb927.3.1720	hypothetical protein, conserved	6.74318	6.70858	6.72318	7.00775	6.89105	7.10938	6.65233	6.67369	6.41563	6.91988	6.66099	6.8177	6.71756	7.03014	6.73274	5.96202	5.61563	5.96302	5.87935	5.81747	5.98314
	Tb927.3.1730	hypothetical protein, conserved	6.34502	6.37635	6.31362	6.53167	6.60306	6.44447	6.43039	6.48297	6.66022	6.38429	6.59406	6.4908	6.28224	6.39993	6.40023	6.10193	6.16899	6.31139	6.42666	6.53061	6.45492
	Tb927.3.1760	chaperone protein DnaJ, putative	6.86451	6.88846	6.83238	7.12687	7.12552	7.00837	7.12228	7.20405	7.21443	6.95447	7.04279	7.0347	6.8783	6.78904	6.94218	6.60853	6.82361	7.12178	7.17463	7.20897	7.31438
	Tb927.3.1790	pyruvate dehydrogenase E1 beta subunit, putative	7.46846	7.51772	7.42981	7.76077	7.77438	7.76927	7.63553	7.71926	7.57204	7.55782	7.65868	7.78558	7.40076	7.33315	7.41274	6.6446	6.7343	6.84048	6.79562	6.76941	6.8296
	Tb927.3.1810	hypothetical protein, conserved	5.80482	5.92562	5.98496	5.84063	5.8546	5.91149	5.97054	5.92385	5.70924	5.91506	5.93693	6.11286	6.04977	6.10835	6.14441	5.71073	5.97876	6.3254	6.34105	6.19489	6.18623
	Tb927.3.1860	SET domain protein 30	5.39815	5.403	5.35818	5.42531	5.25713	5.25589	5.07432	4.98717	4.84013	5.34751	5.03242	5.32656	5.37017	5.36055	5.28924	4.95932	4.99482	4.97524	5.21052	4.98439	5.15567
	Tb927.3.1890	cytochrome c oxidase assembly protein, putative	5.91037	5.97185	5.8963	5.90429	5.90407	5.83306	5.94882	6.08439	6.18078	5.78495	5.97393	5.71154	6.02895	5.81106	5.93995	5.27285	5.38625	5.3936	5.33008	5.45445	5.33563
	Tb927.3.1940	TLP18.3, Psb32 and MOLO-1 founding proteins of phosphatase, putative	5.45945	5.5901	5.44826	5.28138	5.34628	5.2958	5.27688	5.47933	5.4221	5.37242	5.31938	5.47623	5.48318	5.09823	5.44546	4.92694	5.18672	5.10367	5.06419	5.03493	5.0962
	Tb927.3.2010	hypothetical protein, conserved	6.08102	6.16182	6.13483	6.06849	6.09682	6.12007	6.01227	6.09395	6.20858	6.05732	6.00489	6.04571	6.09594	6.01227	6.13895	5.79481	5.82463	5.97976	5.97942	5.77669	5.91272
	Tb927.3.2080	hypothetical protein, conserved	6.39823	6.44713	6.40873	6.49819	6.50845	6.71919	6.47765	6.53535	6.50712	6.51234	6.45046	6.56824	6.44742	6.44055	6.52796	6.18462	6.26638	6.35061	6.22588	6.08259	6.29255
	Tb927.3.2130	RNA pseudouridylate synthase, putative	5.75232	5.82349	5.8039	5.83236	5.84398	5.91736	5.89516	5.98676	6.04529	5.83645	5.86726	5.83185	5.67387	5.62377	5.7504	5.65112	5.76396	5.5076	5.57146	5.44687	5.53758
	Tb927.3.2180	Mitochondrial ATP synthase subunit, putative	7.26645	7.19336	7.11946	6.99567	6.96716	7.00651	7.01484	7.00468	7.14246	7.16221	7.00582	7.12326	7.10775	7.05506	7.10487	6.61919	6.67427	6.24003	6.12847	6.14694	5.93352
	Tb927.3.2260	Mitochondrial SSU ribosomal protein, putative	5.07737	5.14236	5.03603	5.33893	5.24855	5.2818	5.48353	5.50269	5.60091	5.2107	5.55693	5.31168	5.36473	5.10826	5.32458	4.62436	4.52598	3.92431	4.03779	4.20033	3.79121
	Tb927.3.2300	DNL zinc finger, putative	5.35818	5.59219	5.48723	5.41699	5.49782	5.45689	5.33167	5.40453	5.64929	5.45979	5.50582	5.51858	5.36827	5.25251	5.53499	5.25736	5.39889	4.81513	4.99328	5.05949	4.88062
	Tb927.3.2370	hypothetical protein, conserved	6.49048	6.35759	6.38657	6.591	6.57156	6.61185	6.46742	6.51172	6.40346	6.37527	6.39349	6.35988	6.32404	6.28525	6.2332	6.21403	6.48127	6.15369	6.07348	6.03919	6.1387
	Tb927.3.2390	hypothetical protein, conserved	6.36722	6.33922	6.34391	6.26996	6.28932	6.25606	6.42482	6.52689	6.56646	6.26366	6.50712	6.36249	6.30349	6.2944	6.29132	6.04608	5.97844	5.83477	5.75958	5.81955	5.74874
	Tb927.3.2630	hypothetical protein, conserved	5.82231	5.90003	5.84323	6.02493	6.01315	5.97011	5.92047	5.90833	5.9606	5.94953	5.98855	6.02159	5.99727	5.7385	5.92626	5.12526	5.13928	5.48532	5.55293	5.62399	5.54003
	Tb927.3.2670	Kinetoplast polyadenylation factor 5	5.81703	5.68622	5.73393	5.95163	5.81207	5.91838	5.59338	5.54037	5.7395	5.88675	5.79023	6.00774	5.8147	6.05329	5.85605	5.48931	5.37511	5.65057	5.77373	5.74936	5.70259
	Tb927.3.2770	Mitochondrial processome subunit 3	6.08419	6.07672	6.10561	6.12577	6.22548	6.17231	6.14188	6.18337	6.24424	6.2325	6.16489	6.26793	6.24472	6.07392	6.24355	5.61222	5.77193	6.1492	6.1783	6.13215	6.16899
	Tb927.3.2840	inorganic pyrophosphatase, putative	6.05666	5.98855	6.02959	6.05489	6.03435	6.07261	6.05864	6.06249	6.20452	6.06917	6.22548	6.06342	6.02538	6.00795	6.07415	5.77849	5.69635	5.86844	5.94037	6.00853	5.88125
	Tb927.3.2860	hypothetical protein, conserved	5.36589	5.38236	5.30536	5.50235	5.45112	5.40715	5.33931	5.48217	5.20555	5.40895	5.48861	5.41699	5.41948	5.56241	5.45422	4.4966	4.32296	4.65025	4.70631	4.54783	4.77058
	Tb927.3.2880	Mitochondrial ATP synthase subunit, putative	7.06608	7.05962	7.19015	7.26303	7.09645	7.12012	6.98922	7.00651	6.94156	7.22579	7.17963	7.50194	7.0584	7.29684	7.13547	5.97272	5.78691	5.92247	5.74582	5.79821	5.7924
	Tb927.3.2920	hypothetical protein, conserved	5.36131	5.20778	5.33541	5.41843	5.34827	5.40188	5.0309	5.19209	4.92825	5.44368	5.16497	5.60157	5.22153	5.60366	5.38949	4.47646	4.89876	4.7532	4.81335	4.57807	4.86653
	Tb927.3.2970	hypothetical protein, conserved	4.83061	4.84822	4.84013	4.79292	4.93917	4.88405	4.85846	4.86276	5.00607	4.92487	4.94908	4.90353	4.73954	4.81833	4.94459	4.4684	4.69659	4.77932	4.60018	4.78748	4.74533
	Tb927.3.2980	Mitochondrial iron transporter	5.76564	5.76435	5.77278	5.50372	5.57642	5.40374	5.61605	5.56108	5.56462	5.66625	5.63895	5.7214	5.70547	5.64407	5.82893	5.296	5.40063	5.24259	5.34651	5.13313	5.26308
	Tb927.3.3010	hypothetical protein, conserved	6.09255	6.05888	5.96987	5.67273	5.94191	5.77152	5.84491	5.8101	5.8316	5.87814	5.82559	5.95187	5.98187	5.5382	5.99326	4.90001	5.01343	4.92274	4.82306	4.96892	4.87849
	Tb927.3.3050	kinetoplast ribosomal PPR-repeat containing protein 20	5.15896	5.228	5.2295	4.9071	5.01647	5.02216	4.99279	5.02375	5.15385	5.119	5.10781	5.1766	5.07887	4.95187	5.17219	4.98164	5.17699	4.92365	5.10089	4.80475	4.91573
	Tb927.3.3130	Present in the outer mitochondrial membrane proteome 24	6.70738	6.70648	6.70118	6.36132	6.42366	6.37301	6.74318	6.6302	6.6394	6.60773	6.68047	6.53917	6.82964	6.68295	6.71756	6.53228	6.78306	6.93216	6.77087	6.87029	6.98434
	Tb927.3.3330	heat shock protein 20, putative	6.7474	6.78947	6.80957	6.62831	6.66433	6.80481	6.66514	6.73856	6.73899	6.65872	6.62717	6.7601	6.59483	6.48673	6.57385	6.38764	6.29521	5.80885	5.70977	5.80436	5.74317
	Tb927.3.3460	succinate dehydrogenase flavoprotein subunit, putative	6.66598	6.66385	6.61906	6.6925	6.77306	6.7601	6.62237	6.6377	6.53101	6.66837	6.52796	6.71151	6.51879	6.34908	6.54742	6.33639	6.48481	6.34703	6.21158	6.26508	6.07896
	Tb927.3.3520	Present in the outer mitochondrial membrane proteome 25	4.66968	4.66479	4.56339	4.74259	4.59578	4.68436	4.6452	4.80739	4.98967	4.64347	4.79971	4.66648	4.84234	4.83243	4.66479	4.35036	4.15409	3.97717	3.97808	4.07744	3.91662
	Tb927.3.3620	SUMO-interacting motif-containing protein	5.79484	5.82823	5.75823	5.93648	5.83375	5.91859	5.71283	5.54913	5.43504	5.82658	5.55287	5.79459	5.59886	6.03003	5.72665	4.93539	5.04363	4.90508	4.82134	4.78294	4.77513
	Tb927.3.3630	Elongation factor Ts, mitochondrial, putative	5.43394	5.33807	5.28966	5.32577	5.35153	5.4608	5.39477	5.26531	5.18989	5.20509	4.96502	5.372	5.23421	5.37904	5.23088	4.33582	4.33704	4.52322	4.60624	4.40497	4.65267
	Tb927.3.3660	NADH-ubiquinone oxidoreductase complex I subunit, putative	5.55223	5.57271	5.58549	5.65235	5.70409	5.70409	5.42602	5.46154	5.58429	5.70627	5.52962	5.63865	5.64262	5.51496	5.64897	4.7518	4.87248	4.72369	4.86101	4.92615	4.97447
	Tb927.3.3680	hypothetical protein, conserved	6.26619	6.22794	6.25256	5.92963	6.16157	6.04235	6.22028	6.13596	6.08397	6.24424	6.3675	6.29491	6.24549	6.30635	6.31523	6.03466	6.01951	6.11883	6.24222	6.06863	5.99662
	Tb927.3.3710	Scavenger mRNA decapping enzyme C-term binding, putative	5.57463	5.71779	5.67387	5.7832	5.70108	5.7504	5.60366	5.75968	5.71004	5.74764	5.68717	5.65064	5.53694	5.37242	5.61932	5.41567	5.7291	5.66856	5.70945	5.61365	5.71719
	Tb927.3.3890	hypothetical protein, conserved	5.75182	5.75492	5.69925	5.50302	5.45689	5.38949	5.61932	5.54203	5.55818	5.78902	5.66275	5.77954	5.98699	5.89177	5.79555	5.16942	5.0312	5.00209	5.15636	4.94176	5.27834
	Tb927.3.3900	carnitine O-palmitoyltransferase II, putative	6.30503	6.28932	6.39547	6.13799	6.05933	6.05284	5.97678	5.77348	5.4697	6.32326	5.94298	6.0975	6.32156	6.58436	6.29315	4.41679	4.81027	4.55477	4.65025	4.30643	4.6438
	Tb927.3.3990	KREPB6	5.38123	5.4397	5.44966	5.83211	5.65857	5.68939	5.27438	5.57088	5.61816	5.47559	5.60725	5.57434	5.12708	5.66385	5.34827	5.07583	5.01788	5.47628	5.52442	5.51689	5.45672
	Tb927.3.4030	hypothetical protein, conserved	6.22722	6.19817	6.26619	6.28854	6.25678	6.24286	6.21025	6.17275	6.14669	6.24191	6.15493	6.31623	6.15013	6.181	6.16132	5.79662	5.76044	5.98381	6.00397	5.96766	6.02508
	Tb927.3.4050	hypothetical protein, conserved	4.7915	4.70588	4.69321	4.68361	4.76167	4.65535	4.569	4.58196	4.92257	4.58843	4.55107	4.65183	4.58662	4.4426	4.64785	4.23356	4.33195	4.58541	4.57858	4.55846	4.63981
	Tb927.3.4130	hypothetical protein, conserved	5.87675	5.86219	5.79341	6.04367	5.97855	6.01051	5.81232	5.7778	5.81989	5.90198	5.78095	5.81623	5.80245	6.02383	5.97229	4.89207	4.92524	5.15602	5.13894	5.19261	5.1315
	Tb927.3.4140	hypothetical protein, conserved	6.44683	6.37553	6.45178	6.59066	6.49111	6.4738	6.39757	6.46872	6.53434	6.42084	6.4738	6.49142	6.42748	6.46651	6.48578	6.22272	6.23467	6.32171	6.27424	6.27006	6.23881
	Tb927.3.4210	hypothetical protein, conserved	5.93093	5.9213	5.92647	5.81056	5.8691	5.92158	5.87894	5.91757	6.02538	5.91859	5.89449	5.90267	5.81154	5.79484	5.90079	5.95746	6.05176	6.44561	6.37168	6.36326	6.3254
	Tb927.3.4240	thioredoxin, putative	5.55662	5.51496	5.4379	5.78999	5.79968	5.83259	5.47833	5.72514	5.69417	5.47073	5.57434	5.5222	5.18938	5.53947	5.42168	5.14892	5.59592	5.56667	5.5723	5.3939	5.36825
	Tb927.3.4260	Acetyl-CoA hydrolase	6.31705	6.44683	6.4233	6.28427	6.2228	6.30276	6.47887	6.24447	6.24573	6.50942	6.37084	6.38026	6.33761	6.51643	6.36469	6.06588	6.20326	6.01088	6.08842	5.94004	6.07747
	Tb927.3.4380	sorting assembly machinery 50 kDa subunit, putative	5.58728	5.59102	5.56933	5.42054	5.35661	5.46794	5.5627	5.3985	5.49236	5.66889	5.55317	5.65777	5.78733	5.52931	5.78495	5.52535	5.36621	4.91489	4.99288	4.83763	4.86003
	Tb927.3.4390	dihydrolipoamide dehydrogenase	5.45455	5.52453	5.56649	5.37363	5.4405	5.63924	5.73076	5.68509	5.76015	5.48141	5.62961	5.41913	5.60546	5.40374	5.53366	5.26699	5.36561	4.83096	4.86189	4.96742	4.66619
	Tb927.3.4480	hypothetical protein, conserved	5.39629	5.25799	5.27357	5.57463	5.64956	5.50302	5.26778	5.4213	5.47279	5.27976	5.42566	5.37787	5.10293	5.12934	5.3698	4.29679	4.32869	4.81206	4.84522	4.984	4.88226
	Tb927.3.4530	hypothetical protein, conserved	5.64546	5.43253	5.51042	5.5955	5.63924	5.48654	5.35115	5.59309	5.33583	5.37438	5.4397	5.45802	5.35743	5.38687	5.4379	4.46952	4.4966	5.17733	5.13554	5.0609	5.08337
	Tb927.3.4550	kinetoplast ribosomal PPR-repeat containing protein 6	5.87377	5.8756	5.92911	6.07854	6.13822	6.00054	5.84608	5.98251	5.86956	5.86978	5.85275	5.90172	5.7494	5.83476	5.8147	4.73548	4.72035	5.41626	5.5726	5.6105	5.62055
	Tb927.3.4640	VIT family, putative	5.9162	5.91859	6.00861	5.85368	5.8756	5.99373	5.70108	5.46257	5.38728	5.84854	5.69975	5.57584	5.96783	6.11759	5.88785	4.50388	4.78164	4.8381	4.70771	4.82177	4.80935
	Tb927.3.4700	Domain of unknown function (DUF4379), putative	5.52789	5.53431	5.58077	5.60062	5.59489	5.56108	5.50337	5.48723	5.51395	5.59397	5.55504	5.49782	5.35385	5.57088	5.43394	4.75272	4.51327	4.25913	4.44083	4.36455	4.36259
	Tb927.3.4740	NAD-dependent glycerol-3-phosphate dehydrogenase N-terminus, putative	4.46699	4.30129	4.45378	4.72296	4.78917	4.72144	4.40006	4.59032	4.75959	4.31374	4.49504	4.35368	3.92154	4.08021	4.14622	4.69611	4.63317	4.42452	4.39207	4.34585	4.44814
	Tb927.3.4850	enoyl-CoA hydratase, mitochondrial precursor, putative	5.85253	5.87741	5.94233	5.91977	6.00861	5.99968	6.1291	6.16793	6.11759	5.91977	5.95003	5.99903	6.06964	5.83547	5.90292	4.92615	4.81292	4.51876	4.53035	4.82698	4.47646
	Tb927.3.4890	ubiquinone biosynthesis protein COQ7 homolog, putative	4.47692	4.73048	4.4219	4.71707	4.72372	4.67896	4.62931	4.69911	4.85235	4.33182	4.65447	4.48772	4.19796	4.14807	4.54543	3.84387	3.95099	3.37183	3.15146	3.17715	2.83096
	Tb927.3.4900	tRNA isopentenyltransferase, putative	5.88397	5.87765	5.87987	5.71573	5.84728	5.95437	6.10216	6.19743	6.23718	5.84109	6.13002	5.99326	6.01785	5.77707	5.9953	5.88774	5.74965	5.24794	5.19921	5.4024	5.17441
	Tb927.3.4920	LETM1 and EF-hand domain-containing protein 1, putative	6.71756	6.74368	6.68773	6.5585	6.56715	6.5675	6.7931	6.77538	6.85832	6.70244	6.72362	6.69832	6.78765	6.57961	6.74368	6.17087	6.04214	5.67902	5.75535	5.79271	5.59479
	Tb927.3.4950	hypothetical protein, conserved	6.02516	6.06161	6.05262	6.11732	6.27913	6.1483	6.17724	6.23958	6.29213	5.98744	6.15323	6.03208	5.97592	5.79046	6.04014	5.80467	5.77639	5.55957	5.54029	5.55872	5.45269
	Tb927.3.4990	oxidoreductase, putative	5.84881	5.75315	5.81944	5.88397	5.92108	5.85436	5.82636	5.87096	5.90878	5.82349	5.90243	5.91859	5.61281	5.65235	5.68854	4.75223	5.11584	4.74103	4.87169	4.83852	4.76654
	Tb927.3.5000	hypothetical protein, conserved	5.79435	5.60366	5.70163	5.83087	5.85833	5.8833	5.60514	5.79459	5.7631	5.83259	5.69557	5.83329	5.40639	5.63195	5.66862	5.22904	5.52442	5.42119	5.53474	5.34407	5.2685
	Tb927.3.5190	hypothetical protein, conserved	5.33203	5.49477	5.47833	5.80941	5.79508	5.72299	5.35153	5.4697	5.36055	5.45874	5.54852	5.42747	5.3906	5.83136	5.42531	4.93626	5.00132	5.53274	5.12321	5.49129	5.10052
	Tb927.3.5210	hypothetical protein, conserved	4.78569	4.66404	4.78165	4.83686	4.8132	4.82281	4.65108	4.56812	4.2706	4.8506	4.54352	4.72662	4.82728	4.99709	4.8209	3.53452	3.57761	3.78678	3.47957	3.6666	3.55198
	Tb927.3.5240	kinetoplast ribosomal PPR-repeat containing protein 8	6.16438	6.12075	6.17527	6.0912	6.17504	6.13822	5.99882	6.16884	6.0912	6.10125	6.13184	6.07811	6.19886	6.13296	6.15253	5.65542	5.79603	5.95649	5.94465	5.84456	5.86934
	Tb927.3.5360	FHA domain containing protein, putative	6.29878	6.3213	6.20476	6.40288	6.30881	6.31286	6.31468	6.22174	6.03992	6.3527	6.18462	6.45338	6.2186	6.21343	6.3431	5.65828	5.80097	5.93419	6.17087	5.87426	6.2164
	Tb927.3.5480	hypothetical protein, conserved	5.24773	5.25251	5.19256	4.93917	5.0034	4.92761	5.28424	5.32618	5.42819	5.43721	5.39629	5.46119	5.65566	5.19973	5.34628	4.78384	4.84089	4.97562	5.06599	4.98593	5.15835
	Tb927.3.5560	hypothetical protein, conserved	6.82418	6.78169	6.70858	7.12012	7.14597	7.09311	6.65945	6.981	6.87618	6.8261	6.83931	6.97572	6.87928	6.91482	6.88946	6.82136	6.94474	7.38767	7.05164	7.4366	7.37727
	Tb927.3.5600	hypothetical protein, conserved	5.76837	5.7489	5.80816	5.95966	6.03389	6.01585	6.08352	6.11919	6.12555	5.85344	6.1117	6.02071	5.96578	5.66275	5.93648	5.28276	5.47747	5.87649	5.18706	5.85303	5.8709
	Tb927.3.5610	Mitochondrial ribosomal protein L3	6.05443	6.05465	6.07557	6.27886	6.3897	6.37887	6.20574	6.33984	6.30477	6.17206	6.37777	6.37328	6.16087	6.13073	6.15373	6.11556	6.07126	6.21602	5.56694	6.36793	6.39944
	Tb927.3.5630	3,2-trans-enoyl-CoA isomerase, mitochondrial precursor, putative	5.51956	5.60606	5.47247	5.65338	5.74505	5.59521	5.50235	5.64005	5.80747	5.67832	5.66862	5.73975	5.63222	5.43253	5.64005	4.71788	4.93667	5.18905	4.50332	5.236	5.44267
	Tb927.3.750	SET domain protein 12	5.65777	5.72563	5.64774	5.72246	5.69226	5.7832	5.91687	5.95923	5.91369	5.61342	5.95544	5.74813	5.48517	5.56587	5.5834	5.27556	5.40327	4.8695	4.93823	5.05119	4.93864
	Tb927.3.770	Mitochondrial SSU ribosomal protein, putative	6.02383	6.05021	6.01073	5.97547	5.99416	5.96578	6.02252	6.13573	6.08008	6.01051	5.9975	5.99575	5.92538	5.82846	6.0455	5.59677	5.57062	5.16673	5.18054	5.08722	5.16673
	Tb927.3.810	hypothetical protein, conserved	5.65566	5.69143	5.58728	5.60786	5.63166	5.55921	5.65721	5.72691	5.82943	5.51591	5.65601	5.52025	5.61372	5.25069	5.68802	5.3766	5.4539	5.3763	5.36795	5.39592	5.3414
	Tb927.3.820	LSU ribosomal protein, mitochondrial, putative	5.31131	5.37017	5.34124	5.32065	5.41663	5.30615	5.37787	5.492	5.54138	5.31582	5.32339	5.28059	5.54107	5.2818	5.40933	4.83852	4.84042	4.77793	4.56529	4.61985	4.56472
	Tb927.3.830	flap endonuclease-1 (FEN-1), putative	6.01184	5.97437	6.00977	6.11782	6.0719	6.03323	6.10125	6.14486	6.20644	5.95437	6.08374	6.04014	6.00263	6.02801	5.89958	5.8157	5.62831	5.3435	5.31043	5.46441	5.13894
	Tb927.3.860	Acyl carrier protein, mitochondrial	8.31475	8.20311	8.15126	8.05932	8.23946	8.30499	8.1111	8.27184	8.25337	8.16418	8.20536	8.20311	8.00048	7.86003	8.17628	7.65459	7.67012	7.55241	7.48563	7.58184	7.50226
	Tb927.3.940	Complex 1 protein (LYR family), putative	5.35702	5.43685	5.38838	5.48861	5.55257	5.49713	5.62725	5.61458	5.69116	5.41913	5.54037	5.6395	5.36633	5.16497	5.41699	4.18411	4.33767	4.19121	4.21777	4.43031	4.14589
	Tb927.3.950	2OG-Fe(II) oxygenase superfamily, putative	5.72976	5.59427	5.62784	5.58728	5.50235	5.64326	5.52351	5.31506	5.05494	5.44689	5.25502	5.21887	5.49713	5.71283	5.46044	4.55267	4.58867	4.36319	4.36259	4.37493	4.42976
	Tb927.3.970	Mitoribosomal SSU assembly factor 21	6.48238	6.58482	6.45744	6.58996	6.68335	6.80016	6.60735	6.61478	6.65749	6.59207	6.52019	6.60524	6.53605	6.27583	6.50137	6.41838	6.69477	6.48378	6.44212	6.36282	6.2384
	Tb927.4.1070	Mitochondrial ribosomal protein L13	5.24342	5.27732	5.2014	5.22638	5.29244	5.38465	5.21929	5.43504	5.50781	5.29622	5.39022	5.19441	5.04542	5.0997	5.25961	4.47986	4.64282	4.7265	4.59797	4.64771	4.50332
	Tb927.4.1130	Complex 1 protein (LYR family), putative	5.9651	6.06985	6.054	5.99326	6.05354	6.12865	6.06917	5.93072	6.09255	5.97833	5.96223	5.88883	5.89358	5.78447	6.00886	5.4647	5.47869	5.16001	5.10539	5.04033	5.10089
	Tb927.4.1260	hypothetical protein, conserved	6.06116	6.08982	6.1362	5.94148	5.99304	5.98744	6.23911	6.22028	6.16861	6.08419	6.22174	6.28451	6.17747	5.90292	6.24795	5.89371	6.0564	6.3369	6.48231	6.30868	6.42315
	Tb927.4.1370	Mitoribosomal SSU assembly factor 31	5.51114	5.54488	5.60124	5.69	5.78495	5.62295	5.62323	5.73703	5.88287	5.69055	5.80068	5.67778	5.77658	5.61665	5.715	5.37002	5.49961	5.88221	5.86779	5.94756	5.90659
	Tb927.4.1420	hypothetical protein, conserved	6.4251	6.41962	6.3227	6.30607	6.28451	6.38685	6.36642	6.18547	6.13437	6.59622	6.39547	6.56087	6.44504	6.57753	6.51268	6.06174	5.99805	5.99952	6.13832	5.99771	6.24966
	Tb927.4.1470	Mitoribosomal SSU assembly factor 33	5.64956	5.56365	5.56241	5.98676	5.87213	5.89023	5.63895	5.78733	5.75182	5.79269	5.77011	5.76939	5.49986	5.53886	5.79875	5.13013	5.44976	5.55378	5.5672	5.61875	5.73027
	Tb927.4.1490	hypothetical protein, conserved	5.99192	5.91391	5.93432	5.91482	5.91687	5.96357	5.85483	5.94037	5.92088	6.07118	5.95231	6.00513	5.91641	5.92385	6.01315	5.30644	5.14859	5.32912	5.3237	5.38569	5.4221
	Tb927.4.1500	RNA editing associated helicase 2	6.51943	6.45808	6.51005	6.47347	6.51846	6.50845	6.59331	6.60382	6.52623	6.57302	6.62458	6.67092	6.62276	6.55155	6.58677	6.88005	6.92276	7.04663	7.07199	6.98615	7.04566
	Tb927.4.1540	NAD dependent epimerase/dehydratase family, putative	6.19576	6.2325	6.28198	6.17434	6.0163	6.11732	6.27532	5.84491	5.85702	6.25606	6.01763	6.07961	6.47825	6.77072	6.3327	5.15456	5.02014	5.59649	5.81347	5.53898	5.69607
	Tb927.4.1670	cytochrome b5-like Heme/Steroid binding domain containing protein, putative	5.77301	5.65535	5.67886	5.80555	5.67525	5.58138	5.66332	5.63749	5.58138	5.67329	5.79386	5.8963	5.47106	5.84398	5.69087	4.5748	5.02898	5.25327	5.1587	5.13794	5.2303
	Tb927.4.1750	hypothetical protein, conserved	5.90029	5.94233	5.98299	5.75565	5.7504	5.67193	5.81897	5.69171	5.89772	6.00886	5.86567	5.82968	5.89427	5.89701	6.03003	5.39119	5.41654	5.58951	5.50044	5.56749	5.51492
	Tb927.4.1760	Cardiolipin-dependent protein 17kDa	6.55783	6.50506	6.48981	6.53742	6.57302	6.4626	6.25353	6.20788	6.21199	6.47511	6.33219	6.53434	6.25483	6.51579	6.45808	5.3158	5.51378	5.64512	5.73748	5.59535	5.71073
	Tb927.4.1810	mitochondrial ribosomal protein L33	6.68853	6.75354	6.72563	6.87777	6.79926	6.79503	6.80389	6.76094	6.68972	6.73899	6.83883	6.79129	6.77072	6.86306	6.75482	6.08693	5.90455	5.92312	5.95016	6.06211	5.93123
	Tb927.4.2060	Flagellum attachment zone protein 8	7.44581	7.37721	7.4245	7.32933	7.18674	7.28336	7.57033	7.26479	7.26563	7.40848	7.28082	7.29599	7.43219	7.64809	7.42557	7.08765	7.01813	7.11843	7.1068	7.03188	7.14547
	Tb927.4.2150	hypothetical protein, conserved	4.89295	4.86604	4.90652	5.0108	4.98667	4.84084	4.6878	4.98369	5.04348	4.68999	4.79492	4.58013	4.79431	4.64703	4.82728	4.68632	4.56001	4.40329	4.44365	4.35332	4.2611
	Tb927.4.2250	hypothetical protein, conserved	6.17912	6.20169	6.23009	6.09051	6.05732	6.12822	6.10743	6.02607	6.0388	6.21736	6.11443	6.13023	6.19006	6.12214	6.21665	5.46323	5.67473	5.34436	5.32215	5.33531	5.45816
	Tb927.4.2260	centrin-1	6.11373	6.17771	6.1962	6.02826	5.96917	6.10511	6.11105	5.79193	5.99128	6.05042	6.00886	5.98989	6.2154	6.17388	6.20283	6.4336	6.4262	6.12183	6.13102	6.10783	6.19894
	Tb927.4.2300	hypothetical protein, conserved	5.83375	5.89701	5.82752	5.83352	5.73703	5.80941	5.63166	5.49307	5.51114	5.84323	5.54518	5.66654	5.6211	5.88741	5.74529	5.07222	5.23154	5.21839	4.91367	4.99249	5.07718
	Tb927.4.2330	hypothetical protein, conserved	6.68893	6.56466	6.54363	6.6841	6.62458	6.65031	6.45178	6.33482	6.20169	6.4738	6.2707	6.57385	6.4319	6.60855	6.49661	5.42647	5.53813	5.40739	5.36532	5.4095	5.53331
	Tb927.4.2360	hypothetical protein, conserved	6.05152	6.03367	5.99596	6.01474	5.92869	5.88465	5.98812	6.0428	6.10606	6.04788	6.11308	6.20622	6.1008	6.23152	6.1572	5.40327	5.21021	5.22035	5.20053	5.42406	5.24891
	Tb927.4.2430	Endonuclease/Exonuclease/phosphatase family, putative	6.20574	6.21343	6.22889	6.19529	6.15253	6.21048	6.15697	6.05421	5.92299	6.17675	6.0307	6.20169	6.21642	6.38571	6.19793	5.57321	5.51959	5.68541	5.73603	5.65858	5.67028
	Tb927.4.2440	SET domain protein 13	6.37219	6.42952	6.35759	6.50404	6.52123	6.54912	6.43744	6.44356	6.29491	6.22622	6.39464	6.43683	6.26417	6.41657	6.27735	5.84992	5.95309	6.05431	6.21602	6.10745	6.09789
	Tb927.4.2480	8-oxoguanine DNA glycosylase, putative	5.67778	5.66492	5.65452	5.72976	5.7636	5.64661	5.51213	5.54235	5.51528	5.70305	5.62177	5.65805	5.6196	5.66159	5.66068	4.75547	4.82177	4.86312	4.86906	4.85295	4.98835
	Tb927.4.2520	Silent information regulator 2 related protein 3	5.81495	5.69794	5.68094	5.60903	5.82133	5.62725	5.58208	5.85413	5.86521	5.72799	5.77427	5.66412	5.82705	5.79678	5.87377	5.04895	4.77014	5.04505	4.9257	5.0479	4.84785
	Tb927.4.2550	hypothetical protein, conserved	6.51978	6.54396	6.5078	6.77349	6.70738	6.65503	6.54709	6.64215	6.729	6.61754	6.71151	6.72952	6.5668	6.602	6.59954	6.04431	5.88612	6.20211	6.20009	6.27893	6.2068
	Tb927.4.2560	cardiolipin synthetase	4.98717	4.99709	4.95854	4.82215	4.87231	4.93121	4.8917	4.98614	4.86854	5.02982	4.90466	4.91387	4.9912	5.00293	4.98208	4.11251	4.13597	4.33195	4.40556	4.23015	4.48715
	Tb927.4.2580	hypothetical protein, conserved	4.87987	4.80475	4.9071	4.90411	4.94853	4.94404	4.75823	4.87576	4.76661	4.94293	4.85178	5.02623	4.92708	4.84638	4.95644	4.1367	4.05759	4.25245	4.34779	4.24883	4.40621
	Tb927.4.2620	hypothetical protein, conserved	5.51461	5.43576	5.46044	5.52316	5.50717	5.44999	5.53269	5.45726	5.48825	5.71779	5.53093	5.82846	5.77978	5.90384	5.79992	5.34199	5.06527	5.54871	5.60844	5.5336	5.71949
	Tb927.4.2700	Hydroxymethylglutaryl-CoA lyase, mitochondrial, putative	6.58715	6.54844	6.60689	6.80957	6.78453	6.79791	6.56123	6.52123	6.51445	6.76579	6.66555	6.87016	6.65417	6.71029	6.66958	6.26508	6.26015	6.57305	6.56534	6.66042	6.56212
	Tb927.4.2720	ATP dependent DEAD-box helicase	5.68208	5.6299	5.65934	5.85856	5.94768	5.75363	5.77732	5.91416	5.88218	5.69872	5.90723	5.87718	5.65535	5.73417	5.66332	5.36021	5.35078	5.56638	5.55465	5.64631	5.56043
	Tb927.4.2760	Protein of unknown function (DUF3808), putative	7.04597	6.98624	7.04853	7.48406	7.33505	7.46246	7.04536	7.12552	6.81107	7.07832	7.16527	7.20151	6.9998	7.23386	7.08841	6.28429	6.49059	6.5865	6.79146	6.70049	6.74232
	Tb927.4.2770	hypothetical protein, conserved	7.1924	7.17529	7.18038	8.01569	7.93572	7.8452	7.37422	7.72091	7.5733	7.29392	7.70872	7.55661	7.08383	7.34259	7.18928	6.62687	6.6446	6.97403	6.87694	6.9005	6.88161
	Tb927.4.2790	kinetoplast ribosomal PPR-repeat containing protein 12	5.92626	5.9581	5.93006	6.21098	6.109	6.17628	6.06271	6.02516	6.07095	5.94977	6.08645	6.13342	5.90267	5.84728	5.94977	4.93823	4.91613	5.45531	5.51088	5.49588	5.42531
	Tb927.4.2830	hypothetical protein, conserved	5.72638	5.65721	5.66465	5.61786	5.70222	5.67218	5.6299	5.63603	5.81568	5.85063	5.77632	5.81326	5.70627	5.41699	5.83211	5.44596	5.39209	5.86346	5.83879	5.84835	5.83508
	Tb927.4.2900	hypothetical protein, conserved	5.67086	5.69171	5.71369	5.78165	5.78518	5.79193	5.65479	5.74582	5.62433	5.77829	5.80793	5.82777	5.81279	5.75748	5.84349	5.2673	5.0357	5.48647	5.51546	5.48178	5.53615
	Tb927.4.2910	hypothetical protein, conserved	6.19031	6.25353	6.2407	6.33984	6.19793	6.26034	6.20076	6.04593	5.84323	6.3091	6.20191	6.2883	6.34143	6.36443	6.15968	5.36561	5.327	5.82868	5.84307	5.68512	5.94004
	Tb927.4.2930	OsmC-like protein, putative	6.04038	6.09277	6.00711	6.55566	6.49819	6.33017	6.21272	6.35163	6.3897	6.16587	6.48578	6.40376	6.10216	6.1394	6.18728	5.4641	5.3237	5.62255	5.71163	5.68077	5.74346
	Tb927.4.2940	hypothetical protein, conserved	4.22988	4.23288	4.41812	4.62611	4.61929	4.60994	4.1654	4.35897	4.52087	4.61748	4.59128	4.64703	4.29121	4.39284	4.3806	3.55198	3.69522	4.1007	4.06598	4.27237	4.18978
	Tb927.4.3010	hypothetical protein, conserved	5.45149	5.48654	5.48967	5.66808	5.71573	5.65452	5.72115	5.83714	5.85506	5.65882	5.87262	5.79294	5.52993	5.50846	5.45874	4.46161	4.40621	4.6612	4.61577	4.75413	4.5844
	Tb927.4.3020	ATP-dependent DEAH-box RNA helicase, putative	4.87516	4.80739	4.88994	4.96669	5.0108	4.93	4.9463	5.11064	5.19256	4.9397	5.20599	5.11157	4.95018	4.95468	4.94137	5.03006	4.88696	5.09435	5.17914	5.1989	5.12247
	Tb927.4.3040	Enriched in surface-labeled proteome protein 11	5.26992	5.30654	5.24075	5.38385	5.21416	5.35307	5.34589	5.14236	5.06308	5.27772	5.23253	5.36718	5.43755	5.83571	5.37481	4.53879	4.30771	4.46728	4.4966	4.46728	4.4838
	Tb927.4.3070	hypothetical protein, conserved	5.92364	5.94701	5.96357	6.02362	5.94503	5.99349	6.01608	6.15901	6.18822	6.05621	6.34753	6.13437	6.03256	6.16654	6.05173	4.99136	5.1828	5.42973	5.37483	5.57434	5.39005
	Tb927.4.3080	Uncharacterised ACR, YggU family COG1872, putative	4.70214	4.59128	4.61586	4.91689	4.98001	4.9397	4.77424	4.97167	4.91756	4.71568	4.93231	4.79698	4.68361	4.66319	4.74618	4.28029	4.65025	4.88436	4.89416	5.09799	5.04363
	Tb927.4.3150	NUFIP body protein 1	6.44356	6.26059	6.33922	6.55016	6.40906	6.57002	6.38772	6.57262	6.41219	6.38486	6.56576	6.44801	6.54607	6.55783	6.40166	5.31371	5.29906	5.37455	5.58578	5.51116	5.47836
	Tb927.4.3190	ubiquitin-conjugating enzyme E2, putative	5.64151	5.83895	5.80839	6.23129	6.22841	6.24722	6.2563	6.40084	6.39937	5.8634	6.26566	6.06513	5.98299	5.66359	5.8504	5.83119	5.93221	6.1402	6.2384	6.36006	6.33
	Tb927.4.330	Cardiolipin-dependent protein 43kDa	5.32496	5.34005	5.23769	5.49986	5.5169	5.52553	5.88218	6.04615	5.99859	5.3655	5.82705	5.68121	5.74221	5.10781	5.40639	5.25484	5.13827	5.63508	5.7008	5.67202	5.77519
	Tb927.4.3300	mitochondrial ATP-dependent zinc metallopeptidase, putative	6.46713	6.42924	6.41278	6.11148	6.18845	6.14559	6.38742	6.43068	6.43252	6.18239	6.26086	6.24573	6.53101	6.27195	6.43252	6.09862	6.08073	6.03079	6.04396	5.9306	6.10562
	Tb927.4.3390	tuzin, putative	5.87917	5.90429	5.90518	5.83259	5.86841	5.91506	5.70492	5.8691	5.85483	5.87718	5.80839	5.76139	5.86385	5.79193	5.90833	5.23061	5.27676	5.01899	5.12672	5.22551	5.12814
	Tb927.4.340	hypothetical protein, conserved	4.61929	4.57725	4.48772	4.98263	5.00445	5.18051	5.12376	5.23507	5.11946	4.78165	4.99765	4.99594	5.10537	4.72662	4.73887	4.67185	4.6433	5.27865	5.24061	5.27432	5.27897
	Tb927.4.3450	Mitochondrial ATP synthase subunit, putative	7.02202	6.97111	7.079	7.30217	7.01728	7.12326	6.92702	7.01786	6.96553	7.03729	6.96311	7.12552	6.96826	7.07421	6.96195	6.05395	6.00163	5.95615	5.85941	5.85207	5.89591
	Tb927.4.3530	hypothetical protein, conserved	6.00354	6.0975	6.06319	6.15205	6.25483	6.26086	6.09635	6.23273	6.15945	6.12822	6.12101	6.24191	5.9606	5.85087	6.15086	5.96302	5.93091	5.99628	5.85786	6.10635	5.83879
	Tb927.4.3660	hypothetical protein, conserved	6.04324	5.98633	6.03208	5.79245	5.96423	5.84131	6.02404	6.2098	6.24698	5.8504	6.00241	5.8833	6.03113	5.69975	6.06249	5.97812	5.82202	5.48877	5.56917	5.42795	5.45445
	Tb927.4.3680	protein phosphatase 2C, putative	5.86171	5.79023	5.82586	5.66598	5.71803	5.63865	5.95319	6.01785	6.1836	5.63865	5.90922	5.64262	5.70108	5.60186	5.64326	5.46588	5.45035	5.11971	5.12391	5.1522	4.91206
	Tb927.4.3690	Mitochondrial SSU ribosomal protein, putative	5.85629	5.84349	5.85297	5.80698	5.8147	5.86726	5.97277	6.08462	6.09147	5.76636	5.89516	5.66862	5.84156	5.76411	5.71906	5.38245	5.32731	4.8962	5.03998	4.79809	4.97175
	Tb927.4.3700	hypothetical protein, conserved	5.98229	5.89893	5.89936	5.75772	5.8342	5.80915	5.87814	5.90855	6.06048	5.75851	5.828	5.6211	5.88562	5.54561	5.78785	5.7291	5.79299	5.48298	5.5016	5.39649	5.34559
	Tb927.4.3780	hypothetical protein, conserved	5.53631	5.54037	5.40715	5.64635	5.62818	5.63281	5.55127	5.5858	5.41983	5.57434	5.56491	5.63046	5.48486	5.56967	5.49954	4.41158	4.59745	5.0472	4.99249	4.85602	5.04467
	Tb927.4.3800	hypothetical protein, conserved	4.64703	4.68361	4.69761	4.67124	4.58284	4.62531	5.03603	4.75693	4.84759	4.66479	4.78569	4.68436	4.88646	4.71115	4.78917	4.10551	3.95576	4.31945	4.24683	4.1834	4.53097
	Tb927.4.3960	hypothetical protein, conserved	5.54518	5.45112	5.38236	5.6293	5.69256	5.63371	5.48686	5.55723	5.48386	5.5916	5.57584	5.53661	5.23548	5.45839	5.38728	5.40681	5.39239	5.77994	5.4953	5.67387	5.74669
	Tb927.4.4100	hypothetical protein, conserved	6.11662	6.08033	6.05489	6.49142	6.43804	6.55299	6.13389	6.29796	6.22197	6.20574	6.36469	6.34531	6.0307	6.0955	6.13709	5.16104	5.13692	5.53073	5.60509	5.71835	5.66487
	Tb927.4.4140	hypothetical protein, conserved	5.59886	5.61755	5.62242	5.63102	5.64379	5.62212	5.78999	5.78073	5.79023	5.76088	5.76191	5.97789	5.88586	5.70978	5.8367	4.96477	5.00714	5.35993	5.37932	5.28058	5.36885
	Tb927.4.4150	mitochondrial RNA binding complex 1 subunit MRB4150	5.64407	5.65093	5.61281	5.55818	5.56804	5.54037	5.73703	5.76139	5.7183	5.86077	5.85747	5.93626	5.87425	5.78002	5.79142	5.43716	5.47362	5.87211	5.93574	5.99296	5.95347
	Tb927.4.4160	RNA editing mediator complex protein 5	6.01096	6.02493	6.02383	6.13141	6.14348	6.14946	6.0582	6.09771	6.09441	6.16723	6.15397	6.24262	6.17087	6.143	6.17065	5.68251	5.51718	5.74582	5.79359	5.73476	5.77578
	Tb927.4.4170	rRNA methyltransferase, putative	4.85911	4.91496	5.05444	5.29244	5.20778	5.34911	5.13919	5.228	5.25069	5.13919	5.30536	5.19928	4.95295	4.76508	4.98369	4.57538	4.5732	5.11235	5.08337	5.10507	5.08303
	Tb927.4.420	phosphatidylinositol 4-kinase, putative	5.34273	5.24516	5.26612	5.30536	5.34049	5.35935	5.34949	5.29994	5.18595	5.34161	5.31659	5.2958	5.36905	5.18595	5.27116	5.43119	5.14183	5.25547	5.28582	5.04683	5.26573
	Tb927.4.4210	ATP-dependent zinc metalloprotease AFG3-like, putative	6.31926	6.3227	6.31598	6.16416	6.13047	6.11848	6.24401	6.26034	6.24499	6.34365	6.21072	6.34664	6.38912	6.36642	6.32404	5.87935	5.85177	5.91338	5.94432	5.86596	5.92996
	Tb927.4.4300	NADH dehydrogenase (ubiquinone) 1 beta subcomplex subunit, putative	5.46465	5.55848	5.55599	5.80793	5.79555	5.80698	5.61547	5.64859	5.40453	5.71029	5.67688	5.66947	5.55189	5.67805	5.72195	4.51939	4.58228	5.23768	5.38714	5.17242	5.32851
	Tb927.4.440	NADH:ubiquinone oxidoreductase, ESSS subunit, putative	6.38289	6.37498	6.45273	6.83718	6.81722	6.72318	6.41306	6.47887	6.35189	6.64718	6.64985	6.76579	6.29107	6.68373	6.46489	6.4286	6.44053	6.77951	6.7858	6.74497	6.76597
	Tb927.4.460	Alkylated DNA repair protein (alkB homolog), putative	5.86077	5.95901	5.93995	6.13869	6.10171	6.1008	5.95877	6.0455	6.09395	6.04479	6.05152	6.13895	5.94459	5.81753	6.08352	5.41213	5.78022	6.08001	6.17434	6.00819	6.13907
	Tb927.4.4600	mitochondrial ribosomal protein l43	6.12282	6.22573	6.23105	6.12125	6.13119	6.17868	6.2883	6.28601	6.25879	6.05021	6.14761	6.25401	6.40809	6.01051	6.14714	5.86004	5.87001	5.56412	5.61705	5.54235	5.64917
	Tb927.4.4610	Mitoribosomal LSU assembly factor 15	5.20363	5.30332	5.33011	5.36905	5.47559	5.36167	5.29818	5.50472	5.53237	5.33583	5.32899	5.30738	5.43504	5.11113	5.35385	5.19491	5.35812	5.38131	5.43353	5.47243	5.35722
	Tb927.4.4620	cytochrome oxidase subunit VIII	6.66798	6.71504	6.68533	6.95162	6.83191	6.90478	7.04279	7.15369	7.10209	6.65306	6.90586	6.74318	6.50335	6.54709	6.66635	5.96766	6.22588	6.18179	6.10894	6.24181	6.12588
	Tb927.4.4640	hypothetical protein, conserved	4.80038	4.85911	4.8506	5.02113	5.08275	4.92885	4.96343	5.01802	5.12284	4.96127	4.98263	5.00607	4.91619	4.76167	5.07483	4.3209	4.59643	4.70337	4.66872	4.55639	4.61629
	Tb927.4.4680	DNA replication complex GINS protein PSF3	5.04056	5.04398	5.119	5.22761	5.25422	4.95854	5.03911	5.09539	5.21282	4.99279	5.06454	5.051	5.01552	5.00978	5.14783	4.70337	4.62038	4.71689	4.71355	4.84299	4.88103
	Tb927.4.4720	kinetoplast ribosomal PPR-repeat containing protein 7	5.21539	5.33417	5.34433	5.4177	5.38348	5.37594	5.25961	5.4097	5.26237	5.21623	5.30174	5.24033	5.18595	5.14606	5.21714	4.49173	4.52656	4.89336	4.95617	4.87375	4.99249
	Tb927.4.480	Cullin binding, putative	5.8367	5.89724	5.96081	5.84827	5.86817	5.80414	5.94931	5.86794	5.99903	6.14714	6.03236	6.16769	6.24997	6.08512	6.08782	5.72323	5.71539	5.99771	6.0181	6.00989	5.94496
	Tb927.4.4910	3,2-trans-enoyl-CoA isomerase, mitochondrial precursor, putative	6.68611	6.73036	6.60564	6.12051	6.19219	6.16344	6.79971	6.56466	6.65269	6.63258	6.73815	6.68651	6.99036	6.76183	6.8936	7.29364	7.12831	7.43204	7.41341	7.15958	7.33088
	Tb927.4.4920	hypothetical protein, conserved	5.38424	5.27564	5.40564	5.32733	5.26194	5.34124	5.20016	5.19396	4.98315	5.37634	5.15015	5.27198	5.00509	5.28848	5.13919	4.31691	4.7364	4.559	4.47867	4.26592	4.60989
	Tb927.4.4980	NADH-ubiquinone oxidoreductase complex I subunit, putative	6.20667	6.28654	6.17504	6.3079	6.39234	6.42807	6.00957	6.29878	6.27479	6.22101	6.13844	6.1362	5.98187	5.95096	6.10606	5.72729	6.05324	6.08542	6.07487	5.89402	5.85655
	Tb927.4.5040	dihydrolipoamide dehydrogenase	6.09441	6.11985	6.1421	6.2277	6.26841	6.27347	6.16157	6.21835	6.14946	6.1857	6.10766	6.10606	6.05378	6.00148	6.02607	5.47103	5.58028	4.89876	4.92365	4.97175	4.82348
	Tb927.4.520	hypothetical protein, conserved	6.42566	6.40316	6.45563	6.75655	6.75012	6.75784	6.27556	6.58105	6.5592	6.5367	6.54878	6.66721	6.36304	6.23273	6.48942	6.11191	6.28551	6.47518	6.43103	6.51497	6.41029
	Tb927.4.600	Alpha/beta hydrolase family, putative	6.78675	6.74062	6.64173	6.84562	6.95447	6.8177	6.78541	6.93707	6.985	6.74155	6.91275	6.87505	6.77349	6.71151	6.72063	6.49	6.52416	6.73635	6.76597	6.75811	6.76036
	Tb927.4.630	MICOS complex subunit MIC34	5.98229	5.96015	5.93626	5.77707	5.9581	5.76459	5.78902	5.85483	6.08645	5.90539	5.92985	5.84632	5.84227	5.89843	5.90054	5.50044	5.47924	5.58028	5.77519	5.73153	5.64889
	Tb927.4.650	chaperone protein DnaJ, putative	6.3181	6.31232	6.3144	6.4301	6.41962	6.34037	6.11662	6.21807	6.26917	6.19219	6.27758	6.27735	6.14009	6.21249	6.3091	5.82296	5.9466	6.06174	6.08037	5.96561	6.16667
	Tb927.4.680	hypothetical protein, conserved	4.91003	4.68219	4.74756	4.60263	4.78293	4.58575	4.57095	4.84084	4.93857	4.74983	4.83745	4.70438	4.56606	4.44935	4.80607	4.30833	4.23714	4.56686	4.57913	4.53422	4.51327
	Tb927.4.700	hypothetical protein, conserved	5.00607	4.87516	5.01917	5.32899	5.44443	5.29088	5.09253	5.38236	5.38274	5.10338	5.25961	5.3555	5.25158	5.00657	5.17176	4.56158	4.27038	4.85776	4.76151	5.09511	4.67574
	Tb927.4.720	hypothetical protein, conserved	5.28264	5.14148	5.2107	5.25422	5.1428	5.05305	4.98055	5.21671	5.25881	5.21324	5.28966	5.27564	5.26443	5.38159	5.18138	3.73335	3.62004	3.55346	3.69774	3.62729	3.65214
	Tb927.4.830	cytochrome c oxidase assembly protein PET191, putative	5.47279	5.41005	5.41735	5.66862	5.57832	5.60001	5.30931	5.33052	5.33243	5.48486	5.37594	5.58208	5.23381	5.65692	5.39022	3.71407	4.08203	4.73457	4.52598	4.66619	4.64476
	Tb927.4.840	Histidine kinase-, DNA gyrase B-, and HSP90-like ATPase, putative	6.12712	6.104	6.13573	6.20499	6.24869	6.22126	6.00123	6.00539	6.04257	6.09594	6.09441	6.08033	6.02801	6.09094	6.1437	5.26789	5.39918	5.53389	5.42035	5.44294	5.42377
	Tb927.4.940	hypothetical protein, conserved	5.91482	5.87311	5.95367	6.05536	5.98299	6.03854	5.82658	6.00333	5.83692	6.00795	5.87002	6.0383	5.93808	5.93342	5.90336	5.17537	5.29357	5.09655	5.26341	5.26276	5.20955
	Tb927.4.950	hypothetical protein, conserved	5.76807	5.64235	5.70108	5.69794	5.78926	5.75968	5.51559	5.61665	5.69055	5.65934	5.58248	5.67721	5.62693	5.75232	5.6931	5.06018	4.97216	5.01306	5.03751	4.97673	5.07788
	Tb927.4.970	hypothetical protein, conserved	4.41938	4.2604	4.52087	4.3806	4.37291	4.42048	4.40755	4.62851	4.79431	4.22554	4.54041	4.43468	4.32477	4.1654	4.26481	3.90659	4.16389	3.97808	3.88405	3.8667	3.79558
	Tb927.5.1030	Iron-sulfur assembly protein 2	5.79875	5.78565	5.69116	5.98744	5.774	5.86635	5.63074	5.85975	5.8691	5.67387	5.8511	5.95923	5.48757	5.98767	5.59338	4.97411	4.89336	4.68725	4.58973	4.59643	4.67772
	Tb927.5.1060	mitochondrial processing peptidase, beta subunit, putative	6.78169	6.75226	6.76268	6.30686	6.27735	6.35871	6.53501	6.34664	6.25153	6.69132	6.61077	6.90739	6.61113	6.8216	6.75354	5.81417	6.03675	5.03231	5.23531	4.88186	4.99212
	Tb927.5.1130	hypothetical protein, conserved	6.63654	6.72063	6.64718	6.27021	6.26817	6.32696	6.28402	5.79875	5.50615	6.52591	6.07142	6.42299	6.67167	6.8936	6.60524	5.53786	5.5723	5.30676	5.25673	4.97749	5.36174
	Tb927.5.1240	LicD family, putative	6.6925	6.8024	6.81157	6.95054	6.93597	6.8144	6.55962	6.81157	6.73036	6.85296	6.71111	6.89879	6.64215	6.60382	6.81392	6.16466	6.39661	6.56642	6.57599	6.54386	6.53114
	Tb927.5.1310	protoheme IX farnesyltransferase, putative	6.70513	6.71623	6.70244	6.35812	6.32537	6.35523	6.4792	6.35733	6.29034	6.69464	6.40346	6.56539	6.77538	6.50814	6.76094	6.00329	5.84396	5.89248	5.80614	5.59424	5.98009
	Tb927.5.1350	hypothetical protein, conserved	6.75655	6.78904	6.71583	6.82814	6.83978	6.79547	6.68177	6.85199	6.6929	6.77205	6.69091	6.8961	6.77156	6.70819	6.78351	6.26721	6.44609	6.52908	6.57655	6.67552	6.52251
	Tb927.5.1510	Mitochondrial SSU ribosomal protein, putative	6.40485	6.46139	6.49661	6.72602	6.68047	6.65872	6.53781	6.77205	6.75181	6.55016	6.68533	6.82207	6.46231	6.43342	6.41991	6.60119	6.71998	6.45992	6.52627	6.52416	6.33875
	Tb927.5.1520	ATP-dependent protease ATPase subunit HslU1	7.34454	7.30757	7.32739	7.32278	7.21694	7.47317	7.55782	7.41686	7.26303	7.38561	7.27425	7.40076	7.67955	7.60491	7.38261	6.59602	6.4495	6.10894	6.18779	6.08806	6.13604
	Tb927.5.1530	Flavin-binding monooxygenase-like, putative	6.78041	6.78813	6.73772	6.69746	6.80726	6.83433	6.85987	7.0529	6.97111	6.80726	6.93305	6.85343	6.76051	6.3533	6.83883	6.39944	6.57249	6.11117	6.05989	6.17752	6.04069
	Tb927.5.1550	mitochondrial carrier protein	6.77349	6.82656	6.80814	6.01763	5.92562	6.10561	6.64336	6.15858	6.08326	6.68488	6.21414	6.33952	7.20076	7.00651	7.00651	6.44307	6.38952	5.96433	5.99988	5.7169	5.94756
	Tb927.5.1660	pyruvate dehydrogenase phosphatase, putative	8.37064	8.37064	8.42014	8.90163	8.75587	8.8268	8.41763	8.621	8.47874	8.45573	8.58425	8.58146	8.41012	8.8202	8.3952	7.55762	7.66216	7.565	7.67427	7.64889	7.64889
	Tb927.5.1710	ATP synthase F1 subunit p18, mitochondrial	8.48687	8.52133	8.51065	8.37552	8.31475	8.44548	8.53209	8.44548	8.35847	8.41513	8.4277	8.6325	8.49476	8.63828	8.46863	8.17075	8.05482	7.71644	7.67225	7.5505	7.61982
	Tb927.5.1720	hypothetical protein, conserved	7.49723	7.53291	7.45522	7.9644	7.93777	7.94181	7.53989	7.77438	7.5663	7.66943	7.45745	7.80789	7.45522	7.40177	7.50784	6.74567	7.00193	6.83441	6.949	6.79704	6.85449
	Tb927.5.1790	Mitochondrial SSU ribosomal protein, putative	7.59325	7.63553	7.64958	8.03947	8.01378	7.98691	7.60772	7.90053	7.88412	7.76255	7.83356	7.9644	7.5554	7.41686	7.67813	7.06854	7.20774	7.1174	7.26835	7.08038	7.14659
	Tb927.5.1940	hypothetical protein, conserved	7.50938	7.45877	7.38663	7.55782	7.49723	7.40614	7.11232	7.07002	7.08252	7.52665	7.18928	7.48782	7.53168	7.89306	7.65868	6.52039	6.53061	6.69539	6.70953	6.64158	6.60362
	Tb927.5.2000	hypothetical protein	7.61968	7.61968	7.5812	7.49366	7.37528	7.39717	7.38988	7.13828	7.09645	7.79209	7.82664	7.50424	7.86168	8.23509	7.68399	6.50771	6.80842	7.03783	7.37727	7.45258	7.56121
	Tb927.5.2030	hypothetical protein, conserved	6.66919	6.67658	6.6558	6.72952	6.6377	6.85442	7.00524	6.92269	6.90685	6.84802	6.8501	6.92269	6.91009	6.66635	6.76844	5.98483	5.61763	5.48821	5.36914	5.52535	5.33686
	Tb927.5.2070	Mitoribosomal LSU assembly factor 8	7.04668	6.99036	7.0347	7.33411	7.30132	7.45877	7.09438	7.31277	7.23466	7.07683	7.23117	7.29303	6.83671	6.83287	6.97055	6.58341	6.75264	6.62748	6.69854	6.68253	6.53286
	Tb927.5.2100	RNA-binding protein, putative	7.21117	7.16686	7.20003	7.49955	7.546	7.4814	7.35855	7.56754	7.41686	7.23891	7.37721	7.33411	7.17963	7.11082	7.19851	6.98122	7.07099	6.94644	7.07099	6.88562	6.95077
	Tb927.5.2150	hypothetical protein, conserved	6.66022	6.63536	6.60524	6.52591	6.53781	6.67282	6.63734	6.60689	6.47184	6.70819	6.52258	6.69746	6.73084	6.62605	6.67042	6.17635	6.25722	6.13372	6.17714	6.00362	6.1957
	Tb927.5.2180	hypothetical protein, conserved	4.73545	4.83243	4.81189	4.66894	4.75259	4.73545	4.85235	4.9192	5.08177	5.04697	4.85786	5.00445	5.09494	4.79223	5.07737	4.23996	3.88743	3.78558	3.72748	3.8759	3.70662
	Tb927.5.2340	hypothetical protein, conserved	6.08761	6.0955	6.00754	6.10125	6.06763	6.05599	5.91838	6.08835	6.0256	6.02252	5.92689	6.0114	5.8316	5.94058	5.94791	5.73955	6.02262	6.01985	6.00785	5.90721	5.86627
	Tb927.5.2380	hydrolase, alpha/beta fold family, putative	7.2563	7.17302	7.13129	6.95108	7.09503	7.00775	7.26818	7.37422	7.38873	7.10065	7.22175	7.07556	7.15188	7.18599	7.07756	7.1174	7.09406	7.00953	7.01331	7.08765	7.11521
	Tb927.5.2420	NOL1/NOP2/sun family, putative	6.57042	6.53605	6.55644	6.4125	6.50404	6.52724	6.42893	6.52724	6.47856	6.51978	6.4626	6.61715	6.56785	6.39575	6.56013	6.34515	6.52091	6.48024	6.50976	6.40415	6.50614
	Tb927.5.2550	hypothetical protein, conserved	5.71987	5.7588	5.76064	6.07833	6.05262	6.02159	5.94812	6.01742	5.98942	5.90561	6.00374	6.08982	5.80723	5.7651	5.81543	5.46083	5.31221	5.63339	5.87426	5.75118	5.75177
	Tb927.5.2580	hypothetical protein, conserved	6.16587	6.10379	6.1841	6.30067	6.2634	6.24843	6.23129	6.30967	6.04838	6.35523	6.22254	6.52123	6.24843	6.22912	6.29238	5.44949	5.55783	6.0888	6.17558	5.94198	6.20486
	Tb927.5.2630	hypothetical protein, conserved	5.60725	5.55537	5.60756	5.40639	5.56399	5.4982	5.59368	5.68234	5.69899	5.56077	5.73128	5.62604	5.60454	5.43859	5.55952	4.72837	4.50388	4.98873	5.07369	4.86312	5.10295
	Tb927.5.2780	mitochondrial DNA polymerase beta	7.1042	7.13621	7.09778	6.93934	6.90685	6.96607	6.90739	6.83052	6.59882	7.19336	6.96716	7.17231	7.28806	7.38048	7.13479	5.97505	5.86477	5.56552	5.46811	5.46169	5.50731
	Tb927.5.2800	Beta-lactamase superfamily domain containing protein, putative	6.83141	6.81872	6.80342	6.8573	6.99806	7.032	6.87618	7.00351	6.94499	6.84515	6.83978	6.92978	6.69832	6.59766	6.77447	6.74634	6.72862	6.64094	6.58045	6.59546	6.57189
	Tb927.5.2810	hypothetical protein, conserved	6.23644	6.23958	6.17846	6.56329	6.60855	6.60382	6.3091	6.34502	6.25456	6.26191	6.19341	6.3747	6.03413	5.99171	6.19768	5.37691	5.41978	5.55754	5.42824	5.48794	5.57119
	Tb927.5.2830	hypothetical protein, conserved	5.40786	5.57677	5.5306	5.46398	5.45726	5.62054	5.53694	5.49713	5.7188	5.40857	5.4825	5.50879	5.19877	5.08377	5.33931	5.34229	5.32612	4.88145	4.88607	4.78164	4.71551
	Tb927.5.2860	Protein of unknown function (DUF2453), putative	6.59406	6.57996	6.5433	6.61478	6.59246	6.5505	6.77898	6.67537	6.5772	6.52156	6.59031	6.54878	6.49879	6.63612	6.37411	5.79821	5.58435	5.18672	5.26606	5.20563	5.27285
	Tb927.5.2930	Mitochondrial ATP synthase subunit, putative	8.18283	8.19155	8.19864	8.23226	8.27184	8.20075	8.18083	8.36092	8.39757	8.14255	8.28845	8.34886	8.16418	7.9644	8.14039	8.01039	7.99062	7.71881	7.75226	7.69453	7.57426
	Tb927.5.3000	Thiopurine S-methyltransferase (TPMT), putative	5.42928	5.48621	5.42641	5.45907	5.38949	5.40639	5.38088	5.44999	5.68482	5.29244	5.49578	5.32339	5.20509	5.42018	5.37088	5.1784	5.08935	4.98164	4.77615	4.7857	4.69897
	Tb927.5.3010	Guide RNA binding complex protein 6	6.45945	6.5027	6.45622	6.47735	6.55749	6.63848	6.50335	6.50169	6.62162	6.49496	6.52935	6.4792	6.39965	6.37945	6.4205	6.3745	6.43259	6.18104	6.07419	6.09287	6.06863
	Tb927.5.3040	MIX protein	6.17481	6.26315	6.2634	6.31312	6.30851	6.26996	6.72855	6.62943	6.60306	6.17747	6.38742	6.39176	6.359	6.31204	6.12887	6.03186	6.03393	6.10745	6.11483	5.99628	6.22712
	Tb927.5.3060	hypothetical protein, conserved	5.97076	5.86817	5.85391	5.7142	5.78785	5.79531	5.80122	5.8504	5.98676	5.85747	5.80364	5.86933	5.72221	5.34235	5.88808	5.55378	5.83327	5.7104	5.65283	5.52385	5.65458
	Tb927.5.3110	Mitochondrial ribosomal protein L49	6.36103	6.35958	6.33572	6.38912	6.40432	6.37219	6.33349	6.19437	6.2934	6.37832	6.2634	6.37917	6.52427	6.29364	6.36331	5.73541	5.74254	6.04936	6.11043	6.21762	6.19333
	Tb927.5.3140	hypothetical protein, conserved	6.07118	6.19318	6.13917	6.2707	6.34283	6.29648	6.24096	6.31154	6.14604	6.18078	6.25584	6.32938	6.19719	6.13964	6.21758	5.83417	5.99952	6.33542	6.4286	6.12032	6.37123
	Tb927.5.3290	Protein of unknown function, putative	4.44147	4.21271	4.43927	4.05538	4.03257	4.08583	4.19008	3.80332	3.82218	4.31238	3.99624	4.15975	4.37656	4.60627	4.36276	3.61437	3.55198	3.47606	3.16794	3.16794	3.27643
	Tb927.5.3300	hypothetical protein, conserved	6.92495	6.96081	6.94891	7.11004	7.02835	7.14452	6.77256	6.74109	6.70988	6.92978	6.74832	6.97168	6.72015	6.80103	6.77998	6.52144	6.77951	6.50976	6.45945	6.43809	6.51242
	Tb927.5.3340	Mitochondrial import inner membrane translocase subunit 11	5.50164	5.51626	5.52252	5.35229	5.30891	5.41806	5.67721	5.50941	5.46295	5.45387	5.49033	5.53724	5.65208	5.58077	5.4145	5.01126	4.80302	4.65674	4.81027	4.48772	4.71599
	Tb927.5.3350	iron superoxide dismutase A, mitochondrial	7.41584	7.3816	7.40965	7.03958	7.04027	7.1042	7.29392	7.07353	7.14837	7.18758	7.15369	7.13479	7.29103	7.34163	7.23891	6.91175	7.0752	7.01513	6.84048	6.8296	6.84913
	Tb927.5.3360	mitochondrial ribosomal protein L2	5.75674	5.74454	5.74915	5.78398	5.80769	5.76837	5.76536	5.79341	5.87425	5.77348	5.76215	5.77707	5.66713	5.76435	5.72299	5.59252	5.65999	5.50072	5.7169	5.53014	5.5233
	Tb927.5.3410	Mitochondrial ribosomal protein L9	5.56011	5.59132	5.58831	5.70082	5.69975	5.72091	5.54037	5.74529	5.7484	5.50472	5.64635	5.50615	5.36275	5.49136	5.48386	5.3432	5.25582	4.92445	4.99871	4.97864	4.95306
	Tb927.5.3420	ABC1 family, putative	5.42354	5.33243	5.32141	5.55257	5.62022	5.61167	5.27236	5.36863	5.31938	5.26	5.3242	5.36943	5.03036	5.26279	5.14829	4.65471	4.76151	4.63879	4.59121	4.52269	4.68301
	Tb927.5.3640	Mitochondrial SSU ribosomal protein, putative	4.57544	4.7823	4.79431	4.86085	4.87576	4.86464	4.93857	4.88468	5.06405	4.80222	4.9071	4.83304	4.75057	4.57815	4.87869	4.8695	4.96892	4.88062	4.90466	4.89578	5.07824
	Tb927.5.3690	hypothetical protein, conserved	4.35639	4.49191	4.38803	4.41443	4.50033	4.67273	4.49191	4.53168	4.41217	4.49504	4.39163	4.48552	4.73754	4.46145	4.66319	3.643	3.40708	3.53772	3.52982	3.77239	3.64159
	Tb927.5.3700	hypothetical protein, conserved	6.11848	6.20026	6.15945	6.34091	6.35082	6.40053	6.28476	6.31978	6.11708	6.12508	6.18728	6.23519	6.22818	5.95522	6.14393	5.80097	5.81287	5.81719	5.82171	5.7631	5.91074
	Tb927.5.3710	Inositol phosphosphingolipids phospholipase C	7.28336	7.24774	7.26218	7.13547	7.16367	7.18514	7.37319	7.34547	7.34351	7.09374	7.22095	7.22415	7.28165	7.04668	7.26735	6.82288	6.60739	6.32912	6.45249	6.34149	6.39275
	Tb927.5.3770	hypothetical protein, conserved	3.66049	3.72656	3.86686	3.39419	3.40689	3.21895	3.43747	3.46696	3.7059	3.79164	3.30918	3.68076	4.01906	3.40689	3.99624	3.02023	2.88878	2.69613	2.68519	2.94135	2.94724
	Tb927.5.3870	Mitoribosomal LSU assembly factor 14	6.07693	6.10606	6.10969	6.25206	6.25456	6.27508	6.24672	6.3327	6.24309	5.99553	6.16745	6.22254	6.13506	6.0794	6.09573	5.42406	5.11549	5.18807	5.44382	5.39299	5.4232
	Tb927.5.3890	hypothetical protein, conserved	5.23044	5.19121	5.08177	5.16171	5.2313	5.0288	5.19396	5.28805	5.33851	4.94908	5.28805	5.08323	4.9744	4.71042	4.97221	3.99736	3.77829	4.17975	4.19334	4.26252	4.25645
	Tb927.5.3910	small nuclear RNA-activating protein	5.66947	5.66218	5.71341	5.83571	5.74221	5.57553	5.65507	5.83037	5.88125	5.70846	5.86289	5.7285	5.59456	5.79341	5.61487	5.22491	4.99249	4.89076	5.00828	5.073	5.07403
	Tb927.5.3980	mitochondrial ribosomal protein L15	6.06183	6.09505	6.1106	6.32183	6.27966	6.41306	6.21687	6.25032	6.13799	6.28627	6.34143	6.59954	6.30325	6.27886	6.24238	5.53246	5.44096	5.74522	5.66255	5.73631	5.60482
	Tb927.5.4040	Mitochondrial SSU ribosomal protein, putative	6.40346	6.52967	6.49175	6.50814	6.4617	6.5107	6.47151	6.44202	6.39434	6.42893	6.45563	6.56329	6.49015	6.42623	6.4839	5.88991	5.90849	5.92059	6.014	6.06623	6.05005
	Tb927.5.4070	PrimPol-like protein 1	5.87141	5.9841	5.83993	5.84778	5.9374	5.89772	5.85297	5.87582	5.87629	5.86265	5.69055	5.78902	5.68069	5.71154	5.78951	5.46169	5.20889	5.21546	5.3739	5.21021	5.30736
	Tb927.5.4080	hypothetical protein, conserved	6.51409	6.51812	6.46388	6.63457	6.64095	6.54363	6.41811	6.66309	6.64831	6.48642	6.6061	6.5433	6.3483	6.31926	6.47511	5.84307	5.78911	5.87746	5.91105	6.01055	5.88545
	Tb927.5.4120	LSU ribosomal protein, mitochondrial, putative	6.33322	6.21807	6.32458	6.73504	6.52904	6.53535	6.30739	6.34779	6.23766	6.0935	6.37411	6.52019	5.97811	6.17365	6.02276	5.54184	5.50843	5.43353	5.62859	5.6217	5.75742
	Tb927.5.4130	hypothetical protein, conserved	6.45535	6.45046	6.41628	6.58751	6.73638	6.74368	6.50404	6.67092	6.61833	6.3991	6.54499	6.56192	6.28932	6.04838	6.30635	6.07348	5.87031	5.78262	5.74815	5.82616	5.65625
	Tb927.5.4330	dihydrolipoamide branched chain transacylase, putative	5.90267	5.85747	5.9108	5.74024	5.76239	5.7214	5.68939	5.74106	5.84109	5.91838	5.59219	6.00489	5.90855	5.86635	5.87917	5.41856	5.57972	5.27004	5.40889	5.3237	5.35325
	Tb927.5.4360	hypothetical protein, conserved	4.23741	3.97227	4.08378	4.20596	4.16873	4.34023	4.18063	4.17357	4.14622	4.47373	4.38803	4.5188	4.1182	4.10342	4.34959	2.61531	2.54247	1.88599	2.39892	1.84438	2.12027
	Tb927.5.450	NADH dehydrogenase [ubiquinone] flavoprotein 1, mitochondrial	6.30851	6.19365	6.24698	6.7767	6.7474	6.8024	6.55366	6.79129	6.58185	6.32211	6.66876	6.48145	6.31785	6.38912	6.25805	5.43058	5.23901	5.34711	5.11863	5.48094	5.0689
	Tb927.5.500	hypothetical protein, conserved	5.59701	5.55504	5.62847	5.53631	5.44826	5.55036	5.49405	5.43429	5.31249	5.65566	5.49001	5.53977	5.52284	5.75135	5.53724	5.65858	5.67084	5.36325	5.42237	5.59395	5.36503
	Tb927.5.510	putative succinate dehydrogenase subunit	6.46773	6.57422	6.43462	6.55531	6.44055	6.65945	6.41563	6.16254	6.10193	6.53949	6.14852	6.50877	6.30276	6.59169	6.27508	5.79515	5.83268	5.22491	5.31191	4.93459	5.06925
	Tb927.5.520	stomatin-like protein, putative	6.06319	6.15675	6.12306	5.85413	5.75135	5.87096	6.1499	5.78472	5.81921	6.00311	5.96379	5.98047	6.23544	6.47022	6.03208	5.37542	5.3939	4.83585	4.77103	4.72837	4.73503
	Tb927.5.530	hypothetical protein, conserved	6.53917	6.48208	6.55264	6.69011	6.64134	6.69791	6.58185	6.66022	6.55466	6.55716	6.63221	6.57083	6.36165	6.58784	6.45147	5.90194	5.98647	5.94756	6.0756	5.99095	5.89216
	Tb927.5.560	hypothetical protein, conserved	6.58599	6.4792	6.58105	6.88406	6.87618	6.79086	6.73815	6.99148	6.96364	6.47574	6.85296	6.72523	6.65909	6.5585	6.44202	6.37643	6.3914	6.11155	6.1957	6.2384	6.04539
	Tb927.5.610	acidic phosphatase, putative	8.91217	8.92636	8.96251	9.25462	9.12671	9.23155	8.621	8.60393	8.2999	8.74648	8.53209	8.89814	8.44293	8.85016	8.55383	7.49533	7.70046	7.33803	7.1991	6.99917	7.22288
	Tb927.5.680	hypothetical protein, conserved	6.37553	6.32774	6.36416	6.18383	6.26917	6.26006	6.31547	6.51742	6.61906	6.45775	6.53853	6.443	6.33984	6.35356	6.43651	6.04103	5.92933	5.73027	5.73	5.83056	5.43743
	Tb927.5.740	hypothetical protein, conserved	6.8226	6.77393	6.8226	6.27806	6.41535	6.25256	6.89308	6.78127	6.7465	6.70299	6.82706	6.73134	6.91921	6.7702	6.88298	6.15256	6.16973	5.86659	5.8778	5.74108	5.86596
	Tb927.5.770	Mitoribosomal SSU assembly factor 8	6.16276	6.15061	6.19006	6.13163	6.07392	6.06513	6.05514	6.08144	6.1412	6.25104	6.1006	6.33734	6.04788	6.32377	6.10313	5.64542	5.74165	5.44412	5.65342	5.56412	5.57516
	Tb927.5.830	Tripartite attachment complex protein 65	5.59456	5.51591	5.45577	5.12376	5.1223	5.15896	5.44007	5.15114	5.33622	5.44861	5.41983	5.48932	5.60001	5.2838	5.51659	5.58055	5.49646	5.2429	5.22711	5.07064	5.36561
	Tb927.5.920	rhodanese-like domain containing protein, putative	6.35189	6.25561	6.31102	6.49281	6.42482	6.49723	6.20003	6.38111	6.3307	6.40288	6.25903	6.45015	6.18078	6.22961	6.28679	5.79885	6.22389	6.24098	6.18462	6.15638	6.32123
	Tb927.5.980	2OG-Fe(II) oxygenase superfamily, putative	6.26417	6.28781	6.25678	6.37832	6.48047	6.39176	6.33296	6.57042	6.51234	6.37193	6.4193	6.46388	6.20306	6.0205	6.26264	5.84933	6.0043	5.4071	5.66114	5.549	5.54132
	Tb927.6.1200	Polyadenylation mediator complex protein PAMC2, putative	5.76709	5.74076	5.72774	5.69256	5.67447	5.68594	5.9841	6.0758	6.14054	5.51146	5.87582	5.62661	5.85629	5.72514	5.74965	6.00681	5.70052	5.69285	5.67233	5.59734	5.60617
	Tb927.6.1250	Mitochondrial SSU ribosomal protein 29	5.89404	5.90969	5.92276	5.78951	5.92647	5.9213	6.06229	6.03854	6.06363	5.89336	5.96246	5.89724	5.95722	5.9061	5.91416	5.94167	5.85528	5.60872	5.62947	5.57489	5.67202
	Tb927.6.1410	NADH dehydrogenase (ubiquinone) 1 alpha subcomplex subunit, putative	5.97393	6.0163	6.04977	6.19743	6.31926	6.24332	6.0912	6.13551	6.28679	6.1817	6.26034	6.2654	6.24894	6.27711	6.16416	5.68456	5.44861	5.80007	5.86659	6.07126	5.81985
	Tb927.6.1440	LSU ribosomal protein, mitochondrial, putative	5.44792	5.52087	5.55568	5.71675	5.75258	5.65479	5.67244	5.72115	5.82846	5.70163	5.76088	5.85413	5.82943	5.56365	5.73754	5.00912	5.47716	5.66431	5.77489	5.6263	5.79389
	Tb927.6.1450	hypothetical protein, conserved	6.33629	6.42266	6.38429	6.42952	6.47053	6.5433	6.59371	6.54363	6.47735	6.56965	6.55366	6.57459	6.47856	6.1817	6.49629	5.77432	5.84456	6.26552	6.24263	6.24473	6.21239
	Tb927.6.1490	leucine-rich repeat protein (LRRP), putative	6.19219	6.04324	6.15061	6.33708	6.39695	6.28854	6.25401	6.3979	6.47604	6.2743	6.36836	6.27246	6.2362	6.08761	6.21124	5.45089	5.35657	5.50619	5.53389	5.60564	5.64075
	Tb927.6.1510	lysyl-tRNA synthetase, putative	5.66275	5.68828	5.68069	5.77325	5.81232	5.74221	5.66015	5.72488	5.69638	5.87604	5.70846	5.86429	5.91258	5.89336	5.90518	5.10089	5.32276	5.74079	5.66912	5.67114	5.61449
	Tb927.6.1550	Leucine-rich repeat, ribonuclease inhibitor subtype domain-containing protein	6.84416	6.83578	6.83339	7.09573	7.13688	7.09168	6.96937	6.94499	6.66433	7.06026	6.92653	7.1262	6.83532	6.77114	6.82565	6.26808	6.25846	6.65379	6.73218	6.48799	6.65798
	Tb927.6.1590	conserved protein	5.54852	5.50164	5.53562	5.68482	5.59039	5.5907	5.63455	5.7499	5.72614	5.58208	5.7494	5.8113	5.715	5.53597	5.59397	4.9278	4.99022	5.34923	5.29998	5.19196	5.2429
	Tb927.6.1600	hypothetical protein, conserved	5.82918	5.49236	5.66159	5.84109	5.78611	5.81154	5.85605	5.75412	5.73925	5.93851	5.84585	5.88977	6.07118	5.89584	5.84704	4.72461	4.34976	4.68394	4.7126	4.79035	4.60788
	Tb927.6.1630	hypothetical protein, conserved	5.98586	5.9108	5.95653	6.05911	6.0765	6.02895	5.98229	6.07006	6.15181	5.99903	6.14256	6.12778	6.0256	5.81778	6.06719	5.36766	5.4232	5.72729	5.80036	5.76224	5.68899
	Tb927.6.1680	mitochondrial RNA binding protein 1	6.0205	6.05842	6.09594	6.17698	6.20476	6.13119	6.04682	5.95319	5.90833	6.13274	5.9548	6.18438	6.11617	6.10288	6.08555	5.56525	5.74403	6.20365	6.16196	6.11226	6.22389
	Tb927.6.1710	hypothetical protein, conserved	5.34712	5.20182	5.39477	5.10249	5.01749	5.15943	5.00509	4.7915	4.59922	5.38385	4.92376	5.14055	5.33243	5.87675	5.40715	3.91052	3.89739	4.26592	4.26781	4.35036	4.37555
	Tb927.6.1840	Diacylglycerol kinase catalytic domain containing protein, putative	5.91712	5.90765	5.88675	6.0143	6.01806	5.92647	5.8113	5.94503	5.907	5.89111	5.89177	5.85017	5.85811	5.82586	5.88443	4.92406	5.25484	5.46083	5.45359	5.47953	5.50927
	Tb927.6.1860	conserved protein	5.42018	5.46011	5.4738	5.70732	5.75619	5.75159	5.61487	5.89023	5.76411	5.43755	5.67609	5.5849	5.53886	5.38465	5.69872	4.16841	4.42861	4.61577	4.69448	4.92694	4.82177
	Tb927.6.1890	hypothetical protein, conserved	5.60062	5.55257	5.52422	5.63455	5.6826	5.67166	5.44191	5.47174	5.51042	5.67778	5.62212	5.62082	5.44408	5.55693	5.54821	4.88266	5.14592	5.01573	5.03006	4.96318	4.99983
	Tb927.6.2010	acyl-CoA synthetase, putative	6.70039	6.64415	6.68135	6.7601	6.66346	6.74415	6.59483	6.61754	6.5822	6.68295	6.65269	6.75054	6.55783	6.67811	6.57422	5.92183	5.88931	5.643	5.59252	5.60197	5.55321
	Tb927.6.2070	Mitoribosomal SSU assembly factor 28	5.20272	5.19396	5.1766	4.80414	4.74398	4.87103	5.3527	5.02267	4.84638	5.09449	4.73612	5.06944	5.43073	5.2334	5.19307	5.119	5.11092	4.51598	4.67134	4.52598	4.84216
	Tb927.6.2080	Mitochondrial SSU ribosomal protein, putative	5.76756	5.77011	5.82231	5.75388	5.74196	5.69688	5.86521	5.91037	5.9457	5.76988	5.74171	5.72514	6.02204	5.68094	5.79827	5.12141	4.90835	4.67821	4.56953	4.73072	4.43683
	Tb927.6.2140	hypothetical protein, conserved	6.03323	6.11804	6.06606	6.01247	6.09635	6.19149	6.09527	6.03389	6.05578	6.181	5.94437	6.2277	6.20499	6.07602	6.16322	5.7915	5.57093	5.03381	4.96516	4.85915	4.74341
	Tb927.6.2160	hypothetical protein, conserved	4.3235	4.20122	4.423	4.34686	4.66894	4.58843	4.50865	4.74471	4.80673	4.18224	4.43229	4.39768	4.20596	3.73634	4.33025	4.14742	4.10789	3.22	2.95298	3.33154	3.0666
	Tb927.6.2170	co-chaperone GrpE, putative	6.729	6.78127	6.7465	5.9841	6.11596	5.96848	6.79129	7.01424	7.20641	6.48705	6.97283	6.58851	6.82706	6.67327	6.76399	7.11843	7.0447	6.73012	6.66619	6.55047	6.53506
	Tb927.6.2180	Mitochondrial SSU ribosomal protein, putative	5.068	5.12978	4.88117	4.98815	4.88994	4.85969	5.13876	5.07385	5.2124	5.20098	4.86795	4.95695	5.13028	5.12558	5.23421	3.13681	3.14417	2.88878	2.81712	2.95298	2.89179
	Tb927.6.2190	hypothetical protein, conserved	4.45275	4.70809	4.66243	4.70285	4.66968	4.6073	4.45275	4.72878	4.86336	4.69466	4.76729	4.51684	4.42637	4.60093	4.46145	4.00184	4.17756	4.41801	4.26458	4.21272	4.18044
	Tb927.6.2230	RGG protein	5.50235	5.5075	5.39741	5.51496	5.49405	5.55444	5.62903	5.60001	5.7435	5.32301	5.58609	5.47279	5.31544	5.38501	5.33541	5.70203	5.64451	5.28213	5.30676	5.40919	5.30183
	Tb927.6.2290	50S ribosome-binding GTPase, putative	4.74618	4.7658	4.75332	4.84013	4.90891	4.91619	4.73257	4.82535	5.04398	4.85003	4.81446	4.94908	4.60008	4.63103	4.72594	4.39269	4.41216	4.46503	4.3984	4.33001	4.35583
	Tb927.6.2380	hypothetical protein, conserved	4.76661	4.71192	4.67583	4.58843	4.72952	4.72594	4.79908	4.63356	4.8202	4.61332	4.67583	4.73121	4.50443	4.67273	4.67348	4.25245	4.2895	4.25776	4.32226	4.14213	4.19191
	Tb927.6.2390	conserved hypothetical protein, putative	6.04746	6.09836	6.09527	5.98518	5.95853	6.09614	5.83761	5.75087	5.79827	6.02383	5.88031	6.08144	6.08123	6.21905	6.05954	5.42291	5.54408	5.15027	4.91075	5.03963	4.89876
	Tb927.6.2420	p22 protein precursor	7.52406	7.5066	7.56754	7.40076	7.3783	7.22019	7.41381	7.40848	7.4245	7.51533	7.37319	7.53436	7.49481	7.58551	7.53436	6.4227	6.47973	6.2326	6.12482	6.15141	6.1211
	Tb927.6.2470	Mitochondrial import inner membrane translocase subunit 54	5.8677	5.79725	5.77504	5.99237	5.95788	5.86022	5.71754	5.92869	5.9841	5.64956	5.7958	5.84468	5.4608	5.70358	5.65367	5.27736	5.45445	5.3816	5.42006	5.46839	5.32185
	Tb927.6.2480	chaperone protein DnaJ, putative	6.24771	6.22452	6.30529	6.27991	6.181	6.27886	6.24447	6.23519	6.20354	6.26917	6.21199	6.23009	6.16132	6.15253	6.22224	5.9387	6.01573	5.7897	5.97876	5.77136	5.91535
	Tb927.6.2490	succinate dehydrogenase subunit 7	6.23369	6.24096	6.28092	6.10699	6.083	6.1572	6.24355	6.0383	6.11373	6.11148	5.99641	6.00649	6.18519	6.16609	6.12622	5.71337	5.66255	5.50478	5.60702	5.54956	5.57779
	Tb927.6.2500	RF-1 domain containing protein, putative	5.35465	5.45149	5.40601	5.6575	5.75412	5.76064	5.36718	5.51789	5.54518	5.47279	5.48454	5.47933	5.06995	5.34949	5.32577	4.70289	4.78792	4.7223	4.64868	4.75272	4.61136
	Tb927.6.2510	Succinate dehydrogenase assembly factor 2, mitochondrial	6.51708	6.33952	6.37858	5.97678	5.93274	6.02516	6.35759	5.89287	6.01983	6.38111	6.03048	6.11574	6.36132	6.67733	6.42537	6.42129	6.42225	6.49742	6.43659	6.35011	6.47099
	Tb927.6.2580	hypothetical protein, conserved	5.65423	5.62818	5.70222	5.89936	5.93163	5.96627	5.64774	5.81032	5.7025	5.76756	5.80171	5.8817	5.57802	5.65313	5.73076	4.66722	5.13046	5.05769	4.96437	5.1718	5.15494
	Tb927.6.2590	hypothetical protein, conserved	5.98107	5.85605	5.98721	6.42266	6.19598	6.44713	5.8922	6.02298	5.8418	5.97253	5.97207	6.1323	5.72976	6.15744	5.87333	5.2818	5.51171	5.74553	5.626	5.7064	5.63651
	Tb927.6.2610	hypothetical protein, conserved	6.28575	6.34584	6.2939	6.3227	6.47118	6.44231	6.3327	6.48177	6.45178	6.34171	6.30635	6.42115	6.38514	6.09441	6.37718	4.61882	4.80168	4.90001	5.04397	4.9315	4.96892
	Tb927.6.2630	Hsp33 protein, putative	6.38138	6.38943	6.36192	6.45046	6.45945	6.47636	6.22648	6.32054	6.3675	6.3483	6.32774	6.36615	6.49692	6.43929	6.3401	6.17359	6.35114	6.48799	6.55328	6.5516	6.50156
	Tb927.6.2790	L-threonine 3-dehydrogenase	8.64118	8.59265	8.61244	9.03026	8.93351	9.05367	8.72787	8.7496	8.6463	8.66163	8.78125	8.74336	8.6096	8.64991	8.61529	8.22106	8.26715	8.47958	8.60161	8.42047	8.51687
	Tb927.6.2990	Putative papain-like cysteine peptidase (DUF1796), putative	6.04479	6.1542	5.99968	6.0935	6.11286	6.09792	6.11985	6.17747	6.34636	6.0744	6.20908	6.10102	6.1542	5.80915	6.11238	5.54639	5.63366	5.7366	5.81417	5.69024	5.82837
	Tb927.6.3200	hypothetical protein, conserved	5.17046	5.10734	5.07336	5.49405	5.38838	5.33092	5.10338	5.26652	5.07887	5.24895	5.3527	5.27688	5.26279	5.10385	5.15566	4.86786	4.78341	5.05007	5.21839	5.17568	5.176
	Tb927.6.3350	hypothetical protein, conserved	5.45907	5.47591	5.52055	5.85878	5.81424	5.8612	5.84804	6.09169	5.90901	5.57553	5.9457	5.87653	5.54073	5.34867	5.52387	4.71882	4.98277	5.58345	5.74317	5.75867	5.86446
	Tb927.6.3360	hypothetical protein, conserved	4.97009	5.17705	5.23421	5.54757	5.50781	5.59943	5.47797	5.61281	5.54073	5.17046	5.60242	5.63252	5.34999	5.06754	5.26652	6.02299	6.13719	6.3824	6.36509	6.34515	6.23512
	Tb927.6.3420	Mitoribosomal LSU assembly factor 9	6.08254	6.26817	6.20908	6.58955	6.71237	6.5232	6.33843	6.63734	6.55603	6.2508	6.61444	6.44594	6.14417	6.16994	6.15744	5.73984	5.94198	6.15768	6.23552	6.24303	6.20365
	Tb927.6.3510	tRNA modification enzyme, putative	5.26572	5.12376	5.13919	5.16773	5.08177	5.04445	5.1796	5.27732	5.42782	5.17303	5.42496	5.24605	5.25069	5.13742	5.30136	5.03532	4.81423	5.06527	5.13827	5.11235	5.05442
	Tb927.6.3530	hypothetical protein, conserved	6.32722	6.26515	6.24447	6.53569	6.50942	6.63612	6.22101	6.37411	6.28171	6.40346	6.42366	6.50474	6.34391	6.2934	6.35958	5.82044	5.97339	5.91573	6.0147	5.92864	6.00956
	Tb927.6.3570	tubulin-tyrosine ligase-like protein, conserved	6.43462	6.24238	6.31024	6.54844	6.47215	6.39349	6.39632	6.38374	6.35241	6.48611	6.41479	6.52689	6.40873	6.38026	6.4233	6.03989	6.20604	6.56478	6.69539	6.61736	6.64759
	Tb927.6.3600	Mitoribosomal LSU assembly factor 24	6.40873	6.40166	6.41784	6.33219	6.39632	6.32827	6.52522	6.55431	6.54229	6.52761	6.62983	6.61587	6.4298	6.25511	6.50107	6.20885	6.29731	6.47099	6.60614	6.57708	6.56854
	Tb927.6.3610	SET domain protein 17	5.8824	5.81802	5.83547	6.0942	6.11105	6.19365	6.02228	6.08008	6.03854	5.98834	6.12415	6.13141	5.85413	5.79119	5.93808	5.27128	5.48705	5.97505	5.86412	5.83635	5.79515
	Tb927.6.3620	zinc finger protein, putative	6.31102	6.2934	6.2654	6.53	6.43622	6.47511	6.33572	5.94233	5.63427	6.47248	6.04434	6.2727	6.20214	6.5973	6.32054	4.81292	5.0711	4.92654	5.33721	5.14248	5.32125
	Tb927.6.3630	Sphingosine-1-phosphate lyase	6.53	6.47574	6.4205	6.39321	6.36549	6.32884	6.70431	6.60131	6.63654	6.52491	6.64415	6.51643	6.62753	6.52123	6.58751	5.9868	5.88125	6.1643	6.23593	6.07419	6.25762
	Tb927.6.3680	Present in the outer mitochondrial membrane proteome 31	6.86764	6.90046	6.88796	6.93992	7.01849	6.95923	6.97804	7.08703	7.08641	6.93881	7.1215	7.01041	6.95384	6.60773	7.02952	6.62034	6.68314	6.96423	7.02884	6.96509	7.07199
	Tb927.6.3730	chaperone protein DnaJ, putative	5.68152	5.62054	5.57403	5.82181	5.8833	5.73754	5.63222	5.907	5.97322	5.78095	5.95722	5.80863	5.67912	5.6939	5.74609	4.92365	5.089	5.16069	5.25232	5.20725	5.28338
	Tb927.6.3740	heat shock 70 kDa protein, mitochondrial precursor, putative	7.81819	7.82664	7.83522	7.47802	7.57735	7.39517	8.047	7.92824	8.18083	7.90627	8.14724	7.90053	8.02138	7.9605	7.96811	7.2897	7.33661	7.72278	7.6984	7.73779	7.68636
	Tb927.6.3770	hypothetical protein, conserved	6.41784	6.46992	6.44387	6.97631	6.99567	6.89157	6.37193	6.73504	6.58851	6.5232	6.56612	6.77624	6.2325	6.20476	6.53985	5.71393	6.01985	6.13063	6.06102	6.13604	6.17359
	Tb927.6.3850	chaperone protein DnaJ, putative	6.02425	5.94391	5.96314	5.60485	5.65423	5.73207	5.69116	5.51559	5.5169	5.89047	5.42747	5.75516	5.80437	5.81649	5.83306	5.67387	5.76224	6.12032	6.03989	5.89688	6.16237
	Tb927.6.3930	LSU ribosomal protein, mitochondrial, putative	5.78926	5.75206	5.81753	5.9457	5.99438	5.99395	5.79655	5.95118	5.9392	5.77124	5.90586	5.99794	5.71779	5.80698	5.82869	5.38862	5.60425	5.78755	5.82712	5.72323	5.72004
	Tb927.6.4030	superoxide dismutase, putative	6.02826	5.96291	6.00886	5.75111	5.73925	5.71675	5.87471	5.66571	5.69713	6.00123	5.73679	5.81827	5.92714	6.05911	6.01029	5.18312	5.2911	5.62025	5.6776	5.45206	5.75021
	Tb927.6.4040	mitochondrial ribosomal protein L28	5.70572	5.80651	5.83971	5.81897	5.88263	5.73679	5.76888	5.8034	5.93538	5.8886	5.96173	5.8206	5.81727	5.72774	5.82372	5.17568	5.26145	5.48589	5.45328	5.45175	5.5019
	Tb927.6.4070	hypothetical protein, conserved	6.83883	6.85987	6.87156	7.06026	7.08841	6.98266	6.8261	6.94218	7.01241	6.90685	6.88946	7.02145	6.6991	6.65031	6.88406	6.64518	6.70623	6.9456	6.91346	7.01138	6.86553
	Tb927.6.4080	ribosomal protein, putative	6.34091	6.31258	6.32156	6.43867	6.50043	6.35656	6.2038	6.31868	6.38855	6.34091	6.37139	6.4205	6.32617	6.32509	6.49819	5.85338	5.77226	5.92799	5.96799	6.09789	6.00027
	Tb927.6.4090	chaperonin HSP60, mitochondrial precursor, putative	6.37193	6.38401	6.39321	6.48547	6.44924	6.38742	6.21295	6.38346	6.42482	6.42395	6.54054	6.45273	6.42566	6.5772	6.41391	5.52958	5.35689	5.4095	5.47422	5.47045	5.39918
	Tb927.6.4120	GTPase activating protein, putative	5.56241	5.63252	5.69087	5.55036	5.62054	5.60366	5.57553	5.65064	5.78926	5.55223	5.69226	5.52789	5.51924	5.44894	5.61725	5.03608	5.20053	5.19491	5.38333	5.1962	5.31102
	Tb927.6.4130	succinate dehydrogenase subunit 3	7.15045	7.19778	7.22933	7.43998	7.46971	7.42773	6.9939	7.13058	6.93305	7.05443	6.87253	7.33119	7.04793	6.95108	7.14382	6.81442	6.84913	6.83976	6.816	6.67745	6.78237
	Tb927.6.4150	hypothetical protein, conserved	5.32182	5.25961	5.14326	5.18008	5.17261	5.14417	5.0071	4.94189	4.77357	5.20363	4.89708	5.1129	4.9435	5.01183	5.1428	4.45285	4.36196	4.49493	4.8729	4.57966	4.71495
	Tb927.6.4180	FUN14 family, putative	7.09104	6.98324	6.99864	6.67282	6.70244	6.69052	6.85392	6.67167	6.74506	6.89936	6.69503	6.70384	6.97393	6.80769	6.96311	6.40838	6.27551	6.35738	5.97779	6.13644	6.1233
	Tb927.6.4190	Pentatricopeptide repeat protein (PPR), putative	5.54171	5.52121	5.5671	5.56432	5.67059	5.6299	5.45874	5.58609	5.58831	5.45322	5.63483	5.52188	5.45422	5.50911	5.60001	4.75736	4.9063	5.10815	5.19068	5.09043	5.13827
	Tb927.6.4200	LSU ribosomal protein, mitochondrial, putative	6.26971	6.18462	6.24146	6.40195	6.3091	6.40748	6.26115	6.43462	6.34804	6.22961	6.34934	6.303	6.28298	6.04172	6.26566	5.34954	5.14248	5.3161	5.41041	5.42617	5.42854
	Tb927.6.4270	hypothetical protein, conserved	5.68969	5.75724	5.67964	6.08033	6.00839	5.9892	5.68909	5.74076	5.67937	5.70795	5.59521	5.7385	5.44476	5.90723	5.67359	5.05478	5.19164	5.32185	5.35264	5.38714	5.6105
	Tb927.6.4390	kinesin, putative	6.77156	6.7544	6.75743	6.7034	6.73504	6.74551	6.757	6.76183	6.78587	6.68571	6.74235	6.64173	6.64831	6.75399	6.59806	6.46087	6.51293	6.20761	6.11191	6.33875	6.12775
	Tb927.6.4400	Pentatricopeptide repeat protein (PPR), putative	5.58248	5.63536	5.59579	5.74273	5.86658	5.77074	5.70163	5.84778	5.90198	5.68121	5.69171	5.70163	5.49782	5.34911	5.58799	5.66375	5.66685	5.59876	5.51774	5.5872	5.38422
	Tb927.6.4420	tRNA (Guanine-1)-methyltransferase, putative	6.58955	6.54812	6.51913	6.41048	6.43961	6.50877	6.53134	6.36615	6.27406	6.6785	6.31649	6.62569	6.5433	6.78993	6.5626	5.82266	5.786	5.61083	5.70107	5.55071	5.80314
	Tb927.6.4540	3-hydroxy-3-methylglutaryl-CoA reductase, putative	5.1312	5.09586	5.13693	4.88586	4.89708	4.99071	5.11157	5.09771	4.95747	5.19877	4.95407	5.19167	5.33807	5.24033	5.20599	3.42743	3.50285	2.99319	3.07944	2.9218	3.06126
	Tb927.6.4560	Mitochondrial SSU ribosomal protein, putative	6.81107	6.77256	6.79086	6.76756	6.77349	6.84562	6.74235	6.86552	6.9428	6.87667	6.94838	6.9232	6.87449	6.73979	6.93881	6.67427	6.70688	6.3861	6.29075	6.46435	6.26015
	Tb927.6.4580	Mitochondrial SSU ribosomal protein, putative	6.89257	7.00468	7.00228	6.86968	6.90955	6.96418	7.13757	7.01849	7.17963	6.97984	6.95923	6.95628	6.89463	6.78813	7.15673	6.90838	7.05059	6.74634	6.66994	6.58587	6.64696
	Tb927.6.4700	hypothetical protein, conserved	6.03585	6.04061	5.98475	5.95367	6.01939	5.99083	6.00148	5.94058	5.99924	5.99461	5.84398	5.99349	5.87074	5.93626	5.92108	5.59132	5.54668	5.2809	5.16604	5.11971	5.14796
	Tb927.6.4720	zinc finger CCCH domain-containing protein 15	5.83971	5.82658	5.86567	5.33203	5.34385	5.47312	5.77074	4.91756	4.88586	5.71474	5.26056	5.68828	5.8268	6.03719	5.81056	4.84785	5.21116	4.74998	4.73685	4.21201	4.932
	Tb927.6.4780	DNA ligase I, putative	6.7702	6.72563	6.70819	6.79593	6.81206	6.85779	6.68733	6.75871	6.78904	6.74605	6.74195	6.74155	6.76623	6.66309	6.83768	6.62213	6.57987	6.74232	6.84594	6.81529	6.76313
	Tb927.6.4790	hypothetical protein, conserved	6.47053	6.49944	6.45653	6.75097	6.78307	6.83387	6.50908	6.62902	6.61261	6.51643	6.4792	6.60343	6.42594	6.48177	6.55681	6.38195	6.45945	6.47407	6.4046	6.58157	6.4262
	Tb927.6.4810	zinc-binding protein (Yippee), putative	5.68686	5.70276	5.59521	5.54913	5.4152	5.55412	5.25922	5.34005	5.09008	5.73975	5.33375	5.66097	5.5306	5.83448	5.65064	4.53035	4.7009	4.43853	4.66476	4.37435	4.70631
	Tb927.6.4930	thiosulfate sulfurtransferase, mitochondrial, putative	5.92342	6.06386	5.90003	5.95722	6.05465	5.92583	5.76286	5.74454	5.76239	5.89893	5.86978	5.9162	5.90788	6.10467	6.0163	5.1288	5.05194	5.24577	5.11622	5.26083	5.29418
	Tb927.6.4990	mitochondrial ATP synthase delta chain	7.29953	7.28082	7.31184	7.2563	7.41381	7.22666	7.24344	7.42124	7.42668	7.28336	7.38663	7.42668	7.26218	7.01664	7.40506	6.92866	6.95077	6.92617	6.92699	6.82209	6.94817
	Tb927.6.590	hypothetical protein, conserved	7.74089	7.73123	7.77438	7.69158	7.63417	7.6094	7.64369	7.72975	7.69899	7.6255	7.80429	7.67813	7.6767	7.72381	7.72681	7.10349	7.04182	7.05899	6.92361	6.99831	7.13533
	Tb927.6.610	kinetoplast ribosomal PPR-repeat containing protein 18	6.2186	6.26264	6.21414	6.40112	6.29291	6.32749	6.09792	6.14559	6.00754	6.12646	6.10948	6.15814	6.00816	6.13097	6.06229	6.0322	6.18859	6.09862	6.09718	6.04753	6.15029
	Tb927.6.680	hypothetical protein, conserved	5.82034	5.85133	5.89893	6.143	6.0307	5.9651	5.84752	5.97437	6.11893	5.72168	5.9356	5.81232	5.53562	5.89609	5.63834	5.28553	5.27285	5.41738	5.40361	5.425	5.36082
	Tb927.6.830	hypothetical protein, conserved	5.05943	5.0401	5.17	4.84084	4.80282	4.761	5.15896	4.95295	4.80282	4.91496	4.91689	5.02375	5.2107	5.37363	5.01454	4.60166	4.44251	4.42976	4.54888	4.57858	4.46728
	Tb927.6.910	SET domain protein 18	5.58697	5.73367	5.77658	5.67418	5.71207	5.69612	5.69284	5.61167	5.64294	5.65396	5.69028	5.7238	5.79294	5.84656	5.75724	4.7532	4.58285	4.93335	4.79716	4.84565	4.83626
	Tb927.6.920	helicase, putative	5.23726	5.24166	5.23942	5.23592	5.14192	5.26691	5.15067	4.65347	4.39643	5.41005	4.86528	5.10433	5.25881	5.44123	5.35077	3.5171	3.10766	4.00694	3.7042	3.49812	4.06931
	Tb927.7.1000	ATP-dependent DNA helicase-like PIF8	6.33815	6.35189	6.35549	6.45239	6.4193	6.37662	6.31838	6.24646	6.29907	6.35603	6.35215	6.4099	6.21175	6.46683	6.31952	5.919	5.81035	5.71191	5.75147	5.67594	5.62657
	Tb927.7.1010	Mitoribosomal SSU assembly factor 30	6.21048	6.24968	6.21883	6.16539	6.24215	6.1857	6.33017	6.24968	6.33322	6.21687	6.29987	6.20788	6.1117	6.05354	6.26366	5.99733	6.13255	5.79481	5.91966	5.73839	5.76684
	Tb927.7.1030	heat shock 70 kDa protein, putative	6.68694	6.69791	6.71835	6.89463	6.88748	6.88898	6.66635	6.82059	6.78675	6.8006	6.82418	6.89511	6.60964	6.77855	6.73549	6.28509	6.26847	6.09505	6.113	6.0888	6.06588
	Tb927.7.1070	KREX1	5.96314	6.05864	5.94701	5.89199	6.03673	6.01118	6.13184	6.10969	6.28068	6.00754	6.04723	6.00148	6.04661	5.7922	6.0582	5.96865	5.89185	5.95083	5.9495	5.91006	5.90818
	Tb927.7.1080	hypothetical protein, conserved	6.40112	6.43431	6.46806	6.70606	6.50908	6.67129	6.50609	6.58255	6.38374	6.53367	6.54196	6.56466	6.46078	6.67968	6.36549	5.63869	5.83759	5.78881	5.71365	5.7541	5.74522
	Tb927.7.1150	hypothetical protein, conserved	5.86362	5.87871	5.87355	5.98721	5.98067	6.02093	5.75724	5.86146	5.84972	5.95252	5.87917	5.88078	5.74376	5.94254	5.92206	5.15969	4.89288	5.58691	5.59621	5.62803	5.53274
	Tb927.7.1160	hypothetical protein, conserved	6.20452	6.23911	6.18003	6.46713	6.52491	6.45713	6.16745	6.16769	6.16994	6.25511	6.2727	6.44356	6.16745	6.54812	6.18216	5.38422	5.30461	5.90036	5.89622	5.90787	5.77735
	Tb927.7.1250	hypothetical protein, conserved	6.76094	6.79971	6.69585	6.51675	6.45414	6.62017	6.54676	6.39695	6.22722	6.72318	6.30223	6.66555	6.6785	6.77256	6.70819	6.0925	6.17163	6.16276	6.40838	6.02729	6.41076
	Tb927.7.1350	Pentatricopeptide repeat protein (PPR), putative	5.92276	5.91237	6.04885	6.02671	6.06893	6.07466	6.1063	6.21957	6.17299	6.15036	6.20476	6.2689	6.28375	5.88465	6.12484	5.44476	5.35784	5.58578	5.69929	5.63956	5.74225
	Tb927.7.1370	spliced leader RNA PSE-promoter transcription factor, putative	5.6931	5.73128	5.76038	5.78565	5.73052	5.92253	5.77658	5.86567	5.73729	5.62462	5.78542	5.82133	5.64086	5.68069	5.66682	5.62368	5.76073	5.44949	5.46227	5.5535	5.34621
	Tb927.7.1440	non-canonical poly (A) polymerase	6.328	6.24672	6.30144	6.51913	6.52556	6.49313	6.36076	6.47087	6.55366	6.29622	6.38486	6.31547	6.36331	6.35759	6.26692	5.82584	5.88289	5.76195	5.67622	5.77047	5.62368
	Tb927.7.1470	Mitochondrial ATP synthase subunit c-3	7.73123	7.65868	7.55661	6.9998	7.12687	7.06938	7.78246	7.72681	7.79209	7.546	7.70685	7.47685	7.77084	7.4343	7.68836	6.50926	6.54938	6.57477	6.48073	6.46586	6.48699
	Tb927.7.1490	hypothetical protein, conserved	5.77683	5.68854	5.86194	5.6196	5.51461	5.51429	5.79702	5.86407	5.92516	5.80219	5.84949	5.88785	5.74738	5.83761	5.80093	5.21511	5.05693	4.89247	5.02376	4.91858	4.8895
	Tb927.7.1550	KRET2	6.23595	6.26465	6.19413	6.36469	6.28427	6.37635	6.31258	6.3213	6.28249	6.34118	6.24472	6.33244	6.34201	6.2743	6.23911	5.56667	5.6457	5.5644	5.51053	5.39564	5.46701
	Tb927.7.1640	Mitoribosomal LSU assembly factor 1	6.35496	6.22005	6.34723	6.47669	6.38486	6.46015	6.21711	6.43097	6.32377	6.24042	6.3541	6.37718	6.22985	6.23644	6.14807	5.42434	5.37269	5.16308	5.26972	5.30183	5.27588
	Tb927.7.1720	NFU1 iron-sulfur cluster scaffold homolog, mitochondrial	5.18812	5.13264	5.04299	5.02623	4.93174	4.93341	4.84153	4.79362	4.75823	5.12077	4.79071	4.94404	4.77075	5.14236	5.04599	4.13297	4.18113	4.39337	4.39269	4.34083	4.59121
	Tb927.7.1900	cdc2-related protein kinase 7, putative	5.20057	5.16497	5.25754	5.04445	5.0475	4.89589	5.05693	5.11618	5.06754	5.14236	5.11667	5.21155	5.20821	4.89589	5.2229	3.84168	3.8667	4.17179	4.12205	4.24751	4.20844
	Tb927.7.1910	pyridoxal phosphate containing glycine decarboxylase, putative	6.49596	6.50442	6.47636	6.33374	6.45622	6.34779	6.6394	6.72199	6.77205	6.26491	6.56858	6.39632	6.56576	6.3181	6.48484	6.48378	6.27635	6.41361	6.44053	6.48948	6.35646
	Tb927.7.2040	hypothetical protein, conserved	4.56514	4.58013	4.66563	5.10734	5.07241	5.2041	5.24214	5.31544	5.18551	4.71707	5.20861	5.07044	5.13216	4.63603	4.80352	4.84912	4.54511	5.15702	5.27255	5.41098	5.39832
	Tb927.7.2090	hypothetical protein, conserved	1.27758	0.850149	1.29188	1.81491	1.72784	2.05031	1.40734	2.13348	2.01926	1.87962	2.04202	1.5855	1.82514	2.29637	1.47549	0.893684	1.62109	1.66897	2.37224	2.38577	2.20254
	Tb927.7.210	Proline dehydrogenase, mitochondrial	7.31597	7.3004	7.28248	7.42981	7.45266	7.3816	6.94156	7.23562	7.17302	7.42668	7.34071	7.546	7.13962	7.20566	7.28429	6.26764	6.83202	6.2247	6.16394	6.17322	6.19016
	Tb927.7.2200	mitochondrial import inner membrane translocase subunit tim9	6.35109	6.27479	6.27939	6.30092	6.3267	6.34502	6.09814	6.29746	6.12007	6.28451	6.27886	6.37971	6.33322	6.64985	6.30144	5.72209	5.76984	5.8953	5.89248	5.99805	6.00059
	Tb927.7.2210	hypothetical protein, conserved	4.14073	4.23741	4.2109	3.89547	4.04774	3.95136	4.26761	3.94917	4.02895	4.36276	4.1236	4.12541	4.51781	4.66404	4.494	3.37562	2.87942	2.7607	3.149	2.6266	3.32386
	Tb927.7.2220	hypothetical protein, conserved	5.27772	5.31056	5.26056	5.51114	5.47174	5.49855	5.42425	5.46465	5.43824	5.41337	5.41588	5.57025	5.51326	5.49405	5.50269	4.76421	4.71495	5.14663	5.15733	5.1567	5.25422
	Tb927.7.2230	mitochondrial carrier protein, putative	5.52154	5.68969	5.64086	5.44443	5.40751	5.4961	5.75064	5.37286	5.39291	5.69505	5.63455	5.66889	5.94324	5.82991	5.80604	4.64428	4.72369	5.0064	5.26941	5.10958	5.3316
	Tb927.7.2250	carnitine O-palmitoyltransferase II, putative	5.58018	5.5964	5.5916	5.69055	5.65367	5.71906	5.54789	5.49272	5.45149	5.7871	5.56617	5.70305	5.56933	5.7214	5.64746	4.84522	5.04181	5.0357	4.99136	4.96668	5.03998
	Tb927.7.2280	hypothetical protein, conserved	5.91058	5.8504	5.84131	5.9581	5.86407	5.90126	5.75388	5.66836	5.49713	5.94931	5.715	5.8101	5.70795	5.979	5.7588	4.58019	4.64974	4.80168	4.93904	4.76793	5.05041
	Tb927.7.2390	Tripartite attachment complex protein 102	5.93028	5.8383	5.8938	5.82612	5.67859	5.62546	5.82559	5.69638	5.85579	5.75565	5.88883	5.79944	5.89177	6.05108	5.85702	5.64833	5.42377	5.6368	5.49073	5.59564	5.57972
	Tb927.7.2410	Dynamin family, putative	6.40839	6.48673	6.49111	6.71368	6.61513	6.53068	6.37607	6.21905	6.10535	6.4026	6.24122	6.44626	6.24646	6.51812	6.39405	5.57174	5.71949	5.85909	5.88805	5.79359	5.87492
	Tb927.7.2490	kinetoplast ribosomal PPR-repeat containing protein 15	6.10216	6.12508	6.1323	6.27735	6.29962	6.28273	6.1106	6.25805	6.17628	6.04638	6.13964	6.14417	5.9061	5.89047	6.08254	5.76742	6.02018	6.22314	6.27551	6.26059	6.26141
	Tb927.7.250	zinc finger protein family member, putative	5.75565	5.70978	5.76686	5.43289	5.59219	5.52387	5.70133	5.76191	5.79245	5.61167	5.55848	5.43289	5.75851	5.492	5.78733	5.17914	4.95656	4.73226	4.7775	4.81118	4.65872
	Tb927.7.2560	hypothetical protein, conserved	5.82586	5.79142	5.82034	5.84468	5.89677	5.8872	5.74965	5.88147	5.88675	5.93296	5.82513	5.93453	5.72299	5.64119	5.82086	5.52246	5.74582	5.58522	5.57321	5.63926	5.61393
	Tb927.7.2570	guide RNA associated protein, GAP2	5.85833	5.89936	5.86429	5.87096	5.91838	5.95393	5.90221	5.89471	5.95923	5.93093	5.9841	5.94254	5.96806	6.07811	5.93604	5.45729	5.42559	5.66227	5.65029	5.71073	5.62025
	Tb927.7.2620	SSU ribosomal protein, mitochondrial, putative	6.18003	6.1323	6.26163	6.40139	6.43127	6.43097	6.09277	6.30172	6.21319	6.22548	6.27046	6.20549	5.94547	6.19149	6.10835	5.44976	5.7906	5.65226	5.58951	5.43029	5.55494
	Tb927.7.2630	50S ribosome-binding GTPase, putative	6.50043	6.52224	6.53885	6.86647	6.86871	6.82706	6.49496	6.69172	6.71666	6.5772	6.63181	6.64947	6.32749	6.52019	6.52427	6.11369	6.33829	6.29393	6.29393	6.3272	6.15256
	Tb927.7.2690	hypothetical protein, conserved	5.57613	5.57238	5.50647	5.42713	5.38614	5.46011	5.2838	5.35856	5.41878	5.56967	5.35702	5.50549	5.64326	5.56399	5.62632	4.94376	4.71934	4.43558	4.69207	4.6806	4.63139
	Tb927.7.2700	NADH-cytochrome b5 reductase, putative	6.81536	6.74318	6.76226	6.1841	6.33984	6.17912	6.85442	6.72952	6.96195	6.57422	6.61587	6.54709	6.76309	6.48904	6.79838	6.48699	6.6316	6.42225	6.46139	6.34421	6.41699
	Tb927.7.2710	NADH-cytochrome b5 reductase, putative	6.74551	6.76667	6.78351	6.66678	6.80861	6.86094	6.73084	6.72645	6.95272	6.89308	6.64173	6.78351	6.63889	6.58293	6.82759	6.0936	6.2969	6.05212	5.93289	5.93838	5.87681
	Tb927.7.2740	hypothetical protein, conserved	4.7469	4.8506	4.67198	4.94741	5.02013	4.87576	4.91387	5.016	4.95468	4.88759	4.95957	4.92034	4.97607	4.77491	4.96127	4.54836	4.65471	4.4162	4.43911	4.38161	4.39658
	Tb927.7.2760	Mitochondrial ribosomal protein L22	5.70383	5.79531	5.78686	5.69663	5.69532	5.69284	5.84904	5.81375	5.8645	5.74478	5.77348	5.8367	5.81897	5.5916	5.87492	5.41766	5.41538	5.38102	5.29478	5.38891	5.29906
	Tb927.7.2960	Present in the outer mitochondrial membrane proteome 33	6.08739	6.01806	6.04172	6.02758	6.0935	6.04061	6.01785	6.14075	6.29848	6.15901	6.14441	6.01898	5.95923	6.05131	6.02471	5.30432	5.28058	5.0479	5.04146	5.13417	4.99288
	Tb927.7.3050	Mitochondrial SSU ribosomal protein, putative	6.48208	6.50609	6.51141	6.40346	6.44564	6.50075	6.44356	6.42237	6.41867	6.40748	6.38256	6.42893	6.42688	6.32028	6.42864	6.31498	6.33361	6.2969	6.40657	6.32632	6.33829
	Tb927.7.3060	Tripartite Attachment Complex Protein 42	6.00513	6.19461	6.16157	6.07788	6.14278	6.12329	6.2139	6.20763	6.44626	5.95026	6.18438	5.97635	6.03696	6.01939	6.09461	5.86126	6.08327	6.06396	6.24003	6.17201	6.04361
	Tb927.7.310	Prostaglandin E synthase, putative	4.60263	4.64608	4.81446	5.34911	5.29049	5.36094	5.12515	5.397	5.41262	4.92201	5.37787	5.0997	4.55579	4.15975	4.55668	3.42201	3.66401	4.04869	3.57464	4.07252	3.72012
	Tb927.7.3100	Mitoribosomal SSU assembly factor 9	6.25829	6.26138	6.32722	6.42893	6.44173	6.42623	6.22406	6.36387	6.35629	6.32028	6.33043	6.42623	6.15968	6.34258	6.285	5.51406	5.53101	5.72942	5.76166	5.66571	5.78202
	Tb927.7.3140	hypothetical protein, conserved	6.43068	6.4738	6.4142	6.48942	6.38772	6.52556	6.42084	6.4057	6.41449	6.31952	6.46525	6.41306	6.39491	6.26191	6.49723	5.99231	6.05106	6.34925	6.36464	6.35784	6.16394
	Tb927.7.3200	hypothetical protein, conserved	5.85975	5.94953	5.90723	5.43755	5.38537	5.44654	5.90878	5.78346	5.8817	5.89958	5.81989	5.90765	6.06271	5.92869	6.03925	5.93027	5.85338	6.18218	6.23083	6.13568	6.36793
	Tb927.7.3240	Mitochondrial SSU ribosomal protein, putative	6.12148	6.11126	6.12329	6.30529	6.48981	6.34691	6.16884	6.26996	6.32617	6.08008	6.26917	6.3307	6.32696	6.0134	6.20098	5.98251	6.07385	6.06623	6.14546	6.16786	6.1556
	Tb927.7.3270	hypothetical protein, conserved	5.73492	5.72774	5.70463	5.58697	5.70924	5.64746	6.00861	6.07811	6.27118	5.54383	5.85391	5.75287	6.02779	5.71474	5.73156	6.00059	5.67114	6.02974	5.7903	5.90328	5.786
	Tb927.7.3280	translation initiation factor IF-2, putative	5.17705	5.14874	5.16305	5.31544	5.41843	5.49168	5.52316	5.54073	5.50941	5.22586	5.27357	5.32533	5.55096	5.23507	5.25922	4.89704	4.32226	4.9055	4.77014	4.89416	4.72035
	Tb927.7.3340	Putative S-adenosyl-L-methionine-dependent methyltransferase, putative	5.75388	5.76286	5.77373	5.82394	5.74789	5.80122	5.86429	5.84904	5.77011	5.67029	5.84926	5.82206	5.56894	5.59521	5.73393	5.04146	5.21806	5.26881	5.18971	5.10889	5.1657
	Tb927.7.340	Alpha/beta hydrolase family, putative	5.14102	5.20098	5.09199	5.19209	5.26531	5.21929	5.39778	5.34161	5.32577	5.30776	5.41843	5.3559	5.4221	5.29009	5.29373	4.31503	4.01476	4.34779	4.5044	4.33643	4.51273
	Tb927.7.3460	LSU ribosomal protein, mitochondrial, putative	5.38614	5.45621	5.50549	5.59132	5.57521	5.59456	5.67166	5.60062	5.66625	5.58171	5.61725	5.54561	5.64235	5.50164	5.66439	5.36114	5.28553	4.84698	4.90251	5.03927	4.82698
	Tb927.7.3470	p22 protein precursor, putative	6.04723	6.23815	6.17134	6.03563	6.04456	6.16587	6.35136	6.30375	6.50404	6.31204	6.37112	6.38168	6.37832	6.21565	6.37998	6.33182	6.35694	6.00228	5.86967	6.1005	5.86035
	Tb927.7.3500	Prostaglandin E synthase	6.73417	6.79267	6.78541	6.78993	6.60058	6.54431	6.74415	6.69585	6.73725	6.7016	6.69624	6.77114	6.79267	6.62831	6.6925	6.06249	6.1462	6.17714	6.10232	6.12738	6.12811
	Tb927.7.3510	Mitoribosomal LSU assembly factor 21	5.84422	5.86956	6.01247	6.27609	6.15061	6.07095	5.88352	6.1106	6.00173	5.91951	6.18637	6.02538	5.60062	5.88194	5.94191	5.13621	5.38333	5.55523	5.64362	5.69491	5.66999
	Tb927.7.3520	Mitochondrial pyruvate carrier 2	7.71312	7.71628	7.651	8.62962	8.63539	8.62962	7.62989	8.10907	7.82348	7.86003	8.02138	8.2463	7.12987	7.46721	7.48782	6.68191	6.91516	6.81214	6.91175	6.96423	6.70307
	Tb927.7.3590	conserved protein	7.032	7.01604	7.01303	7.11659	7.22095	7.15745	7.06866	6.97692	6.91161	6.94944	6.90478	6.89413	6.81872	6.80191	6.88636	6.72799	6.70496	6.77662	6.79426	6.7738	6.79074
	Tb927.7.3750	TFIIF-stimulated CTD phosphatase, putative	6.59371	6.6558	6.58817	6.51879	6.63654	6.71151	6.68813	6.49558	6.66099	6.66433	6.66598	6.72471	6.54983	6.36076	6.73417	6.44007	6.45149	6.00091	6.08259	6.16196	5.89941
	Tb927.7.3770	Bifunctional NAD(P)H-hydrate repair enzyme	6.27939	6.2154	6.20858	6.02298	6.16861	6.09051	6.13987	6.2069	6.39292	6.21098	6.20763	6.10379	6.05643	6.11732	6.20712	5.77965	5.90225	5.73778	5.70231	5.74815	5.63192
	Tb927.7.3800	hypothetical protein, conserved	5.14326	5.22015	5.08523	5.1543	5.31938	5.04955	5.14236	5.2872	5.32692	4.93571	5.02013	4.97285	4.71115	4.85969	4.77701	4.75368	4.91692	4.79259	4.77836	4.77415	4.6882
	Tb927.7.3810	'Cold-shock' DNA-binding domain containing protein, putative	6.77948	6.66346	6.72199	6.75354	6.75655	6.66997	6.76051	6.76309	6.74415	6.73084	6.69663	6.66223	6.6749	6.60165	6.63296	6.42906	6.41169	6.23385	6.18029	6.25887	6.20448
	Tb927.7.3890	hypothetical protein, conserved	5.15658	5.22113	5.14606	4.99489	5.10677	5.26612	5.2818	5.24118	5.54235	5.24982	5.37363	5.2184	5.39291	5.04648	5.28633	4.15038	3.96741	3.34513	3.23546	3.61147	2.97047
	Tb927.7.3910	NADH dehydrogenase (ubiquinone) 1 beta subcomplex subunit, putative	6.05711	6.09372	6.11105	6.19933	6.28905	6.28198	6.0894	6.29415	6.31732	6.19127	6.21025	6.2573	6.02649	5.99882	6.11759	5.7906	5.72031	5.76452	5.69463	5.68627	5.47304
	Tb927.7.3940	mitochondrial carrier protein	7.64958	7.64809	7.6767	7.51649	7.5411	7.53569	7.8581	7.83011	7.73123	7.59581	7.74933	7.5786	7.7644	7.5118	7.61968	6.72203	6.69339	6.52358	6.38471	6.38019	6.22917
	Tb927.7.3950	RNA-editing 3' terminal uridylyl transferase 1	6.00374	5.97322	6.01563	5.96314	6.10561	6.00241	6.06871	6.14761	6.08835	5.94614	6.10535	5.97569	6.0134	6.09814	5.97833	5.81002	5.78353	5.44717	5.49876	5.52958	5.45903
	Tb927.7.3960	Mitochondrial ribosomal protein L16	6.1572	6.15108	6.20283	6.32002	6.5232	6.53367	6.20283	6.2573	6.01096	6.03236	6.11329	6.15652	5.9521	6.0415	6.05888	5.54697	5.73057	5.45062	5.5207	5.35231	5.50044
	Tb927.7.3970	hypothetical protein, conserved	7.03134	6.86451	6.93421	7.46603	7.46846	7.41902	7.00107	7.13339	6.92109	6.98266	7.32842	6.95447	6.98922	7.53049	6.97516	5.6776	5.9495	6.71801	6.77525	7.13643	6.76874
	Tb927.7.3990	mitochondrial DNA polymerase I protein C	5.53431	5.50846	5.57207	5.59972	5.56774	5.63222	5.4145	5.41152	5.33203	5.59731	5.54138	5.58667	5.38018	5.45689	5.46119	5.30736	5.49588	5.10295	5.09799	5.13587	5.21941
	Tb927.7.4050	hypothetical protein, conserved	6.23985	6.27711	6.23396	6.28348	6.35469	6.29987	6.39111	6.45147	6.40748	6.22359	6.24355	6.22865	6.10379	6.02493	6.17158	6.14134	6.18662	6.14509	6.17049	6.0705	6.05246
	Tb927.7.4140	mitochondrial ribosomal protein L21	5.3129	5.10918	5.11243	5.28223	5.24214	5.24895	5.14465	5.1223	5.05397	5.23726	5.0108	5.18051	5.28303	5.35307	5.16451	3.9271	3.61437	3.6666	3.643	3.73207	3.68987
	Tb927.7.4200	hypothetical protein, conserved	5.50129	5.46894	5.47312	5.54037	5.58697	5.48486	5.32496	5.51114	5.39136	5.54295	5.40116	5.45387	5.38914	5.26778	5.40339	4.399	4.61882	5.09226	5.02053	5.07788	5.13313
	Tb927.7.4210	Mitoribosomal LSU assembly factor 10	4.19495	4.35765	4.37166	4.58104	4.54449	4.35107	4.10342	4.36396	4.45608	4.36767	4.35897	4.44147	4.25454	4.33025	4.30561	3.90554	3.98616	4.11989	4.3396	4.29872	4.40329
	Tb927.7.4300	F-box domain containing protein, putative	5.78398	5.86679	5.83714	5.79655	5.92364	5.80364	5.94977	5.90677	6.03563	5.69688	5.85297	5.74582	5.82869	5.73027	5.8034	5.29877	5.15187	5.3968	5.50536	5.20213	5.32431
	Tb927.7.4310	pyridine nucleotide-disulphide oxidoreductase, putative	5.89819	5.88741	5.95163	5.8645	5.95341	5.88009	5.87401	5.93604	5.83873	5.87355	5.88512	5.97766	5.99483	5.95163	5.977	5.39564	5.30644	5.45903	5.39738	5.41213	5.2432
	Tb927.7.4320	mRNA capping enzyme, beta chain, putative	5.63665	5.65934	5.61138	5.51992	5.57271	5.54821	5.41983	5.49339	5.31332	5.56556	5.43429	5.54383	5.54295	5.38274	5.63166	4.95617	5.05584	5.11584	5.22166	5.12708	5.15287
	Tb927.7.4430	hypothetical protein, conserved	5.70463	5.60242	5.57986	5.79484	5.68564	5.79119	5.7443	5.61372	5.57832	5.82325	5.54821	5.76536	5.68802	5.80816	5.73001	4.7746	4.87635	5.126	5.05769	5.17009	5.01646
	Tb927.7.4440	NAD dependent epimerase/dehydratase family, putative	5.65093	5.717	5.72691	5.62269	5.61547	5.62604	5.80245	5.73207	5.98299	5.70732	5.82279	5.73292	6.01205	5.69417	5.90003	5.31913	5.37092	5.3052	5.32308	5.31855	5.33435
	Tb927.7.4520	Thioredoxin-like, putative	8.36821	8.32177	8.32677	7.63259	7.79898	7.71158	8.41513	8.15986	8.25089	8.27184	8.23226	8.17628	8.44803	8.3952	8.46346	8.33582	8.20131	8.32669	8.21539	8.26715	8.2555
	Tb927.7.4590	chaperone protein DnaJ, putative	4.84505	4.93121	4.88047	4.82535	4.94459	4.87169	5.12468	5.09148	5.37326	4.57361	5.12077	4.81895	4.74471	4.5791	4.79908	4.63194	4.65072	4.16313	4.18199	4.10223	3.91471
	Tb927.7.4620	hypothetical protein, conserved	5.22456	5.1575	5.09771	5.15791	5.13829	5.15385	5.44227	5.2958	5.61693	5.13361	5.28099	5.07837	5.19655	5.09539	5.17618	5.01233	4.9075	4.66673	4.82958	4.82567	4.80302
	Tb927.7.4710	Mitochondrial ribosomal protein L46	5.29288	5.49855	5.49136	5.58859	5.50582	5.5852	5.45149	5.47657	5.49103	5.50372	5.60606	5.55096	5.43216	5.42092	5.31892	5.10958	5.17042	5.28433	5.33867	5.17308	5.27461
	Tb927.7.4730	pumilio/PUF RNA binding protein 5	6.01763	6.08254	5.97345	5.95026	5.80628	5.98898	5.61427	5.38985	5.21324	5.91816	5.45839	5.82255	5.86658	6.21592	5.84131	4.39402	4.6299	4.33898	4.35448	4.13974	4.24484
	Tb927.7.4800	hypothetical protein, conserved	3.77784	3.85256	3.69857	3.83663	3.92791	3.79605	3.81303	4.09307	3.95329	3.6418	3.65793	3.85491	3.81303	3.63642	3.81744	3.25932	3.10278	3.13927	3.04539	3.09248	2.99019
	Tb927.7.4940	serine peptidase, clan SC, family S9A-like protein	5.36428	5.29779	5.33375	5.37163	5.37867	5.33893	5.55568	5.56365	5.64519	5.40116	5.45874	5.35661	5.41337	5.36167	5.3655	5.12212	5.03532	4.61281	4.6393	4.75135	4.5078
	Tb927.7.4970	glutamine synthetase, putative	6.23519	6.23865	6.15205	6.22841	6.34445	6.17411	5.67635	6.01939	5.9162	6.03455	6.0234	6.32211	5.91531	5.87987	6.05799	5.61735	5.8851	5.0025	4.66327	4.67869	4.59966
	Tb927.7.5010	hypothetical protein, conserved	5.02828	4.8196	4.92087	5.06405	5.14417	5.03963	4.89227	5.08377	5.13919	4.92708	5.15843	5.03144	4.95468	4.82403	4.98717	4.85818	4.81118	4.92406	4.85646	4.91164	4.76059
	Tb927.7.5110	hypothetical protein, conserved	5.78095	5.82394	5.84881	5.80816	5.68536	5.77325	5.75748	5.63455	5.61786	5.86658	5.66191	5.83873	5.78542	5.96379	5.87942	5.02826	5.03307	5.07685	4.93746	4.88862	5.04644
	Tb927.7.5120	SpoU rRNA Methylase family, putative	5.95003	6.02093	5.96783	5.95901	6.01184	5.89516	5.91599	5.8756	6.05443	6.07534	6.0352	5.97502	5.96314	5.95118	6.03181	5.38949	5.33222	5.25018	5.331	5.31794	5.25704
	Tb927.7.5130	hypothetical protein, conserved	5.40639	5.34712	5.3527	5.08377	5.03351	5.08079	5.38018	5.2818	5.34346	5.3794	5.29167	5.43073	5.52316	5.39969	5.46154	4.74533	4.81513	4.68584	4.79902	4.52929	4.69849
	Tb927.7.5260	Cytochrome c oxidase biogenesis protein Cmc1 like, putative	6.57191	6.41899	6.62866	6.81629	6.7465	6.63654	6.56931	6.71282	6.61478	6.57342	6.48904	6.66266	6.33244	6.34143	6.46015	5.03645	5.43838	5.35139	5.30584	5.41416	5.3736
	Tb927.7.5280	kinetoplast ribosomal PPR-repeat containing protein 19	5.94437	5.82086	5.92108	5.89471	5.97185	5.97855	5.85856	5.95877	5.91816	5.88218	5.92407	5.85344	5.77954	5.6888	5.94834	5.91497	5.92213	6.22548	6.16353	6.20761	6.11191
	Tb927.7.5350	hypothetical protein, conserved	6.50137	6.56858	6.602	6.65834	6.62679	6.52019	6.45682	6.55681	6.57422	6.56158	6.65121	6.59658	6.46903	6.50576	6.49496	6.27006	6.25934	6.77165	7.04072	6.96593	6.8631
	Tb927.7.5440	hypothetical protein, conserved	5.8779	5.85178	5.85747	5.89772	5.8893	5.94254	5.87741	5.99794	6.06492	5.94722	6.01875	5.9514	6.02493	5.92647	5.98812	6.15729	6.19653	6.38195	6.30698	6.42315	6.37789
	Tb927.7.5470	Present in the outer mitochondrial membrane proteome 36	5.98432	5.93364	5.94169	6.06695	6.08326	6.16392	6.18438	6.0647	6.14393	6.05954	6.10467	5.93538	5.92452	5.80604	5.98965	5.68899	5.60254	6.28864	6.2705	6.20129	6.23341
	Tb927.7.5480	dihydrofolate reductase-thymidylate synthase	5.7978	5.87238	5.84398	5.50337	5.42531	5.58398	5.78142	5.50679	5.61517	5.93516	5.82893	5.79119	6.19507	5.95437	5.99924	5.32245	5.08056	5.39738	5.33594	5.32583	5.46197
	Tb927.7.5510	hypothetical protein, conserved	5.62404	5.68686	5.72407	5.76215	5.77348	5.82893	5.62961	5.54561	5.51179	5.91215	5.70732	6.00711	5.828	5.81303	5.86658	4.79857	4.98946	5.26018	5.38451	5.35139	5.40127
	Tb927.7.5520	peptidyl-tRNA hydrolase, putative	6.60998	6.58784	6.5239	6.74276	6.81486	6.77538	6.73549	6.75919	6.71237	6.71458	6.74551	6.76352	6.71237	6.59882	6.65872	5.93902	5.84835	5.89941	5.81776	5.86659	5.78691
	Tb927.7.5540	2,4-dienoyl-coa reductase-like protein	5.55848	5.50129	5.5382	5.79318	5.81543	5.84422	5.70978	5.88699	5.93209	5.70056	5.8659	5.84227	5.79095	5.58138	5.67721	4.85084	4.70631	5.23931	5.20624	5.25261	5.38684
	Tb927.7.560	hypothetical protein, conserved	6.21665	6.28878	6.26215	6.44801	6.48114	6.41687	6.08102	6.26793	6.09029	6.33682	6.22452	6.4069	6.12439	6.3227	6.26917	5.48271	5.66029	5.66571	5.71248	5.67233	5.7894
	Tb927.7.5610	hypothetical protein, conserved	5.91757	5.93385	5.92985	6.17868	6.18637	6.14625	5.98518	6.04235	6.08739	6.05557	6.1079	6.15348	5.99794	5.93808	5.962	5.61535	5.77317	5.98347	5.96931	5.92059	5.83209
	Tb927.7.5620	SET domain protein 19	4.31933	4.46245	4.40988	4.65617	4.66648	4.67429	4.75693	4.8888	4.95295	4.62692	4.85969	4.82535	4.77701	4.47373	4.5426	3.93385	3.81	4.04288	4.10311	4.04869	3.97459
	Tb927.7.5630	hypothetical protein, conserved	5.62875	5.65961	5.61427	5.87377	5.81703	5.86289	5.84994	5.92985	5.94103	5.88586	5.89199	5.93409	5.67029	5.85579	5.71474	5.02862	4.91284	5.24415	5.36474	5.30768	5.36355
	Tb927.7.5700	peripherally associated ATOM36	6.66266	6.62237	6.63258	6.8216	6.75054	6.71835	6.71972	6.67889	6.61336	6.60964	6.75966	6.68893	6.6745	6.61035	6.58293	6.42813	6.37834	6.51293	6.62514	6.6263	6.66116
	Tb927.7.5720	hypothetical protein, conserved	6.06964	5.90901	6.06742	6.22912	6.12415	6.18078	6.11639	6.11399	6.09924	6.0388	6.12235	6.07216	5.96627	5.95544	5.95923	5.47159	5.60956	5.89341	6.01226	5.95876	5.95273
	Tb927.7.5740	Mitoribosomal LSU assembly factor 22	6.7446	6.77205	6.79407	6.61869	6.55566	6.43313	6.61077	6.52091	6.71504	6.88406	6.7863	6.81298	6.92602	6.75829	6.93766	6.25005	6.21441	6.70369	6.56478	6.71344	6.64215
	Tb927.7.5780	thioredoxin, putative	5.07092	5.10249	5.04204	5.93582	5.7285	5.85204	5.12803	5.3242	4.9933	5.3129	5.36633	5.41878	4.99974	5.45322	5.1766	4.88819	5.1376	5.45845	5.64451	5.324	5.67145
	Tb927.7.5810	Protein of unknown function (DUF1637), putative	5.48217	5.53977	5.53467	5.54664	5.67886	5.70521	5.70002	5.71341	5.72066	5.46827	5.71856	5.66332	5.5852	5.44408	5.62022	5.41738	5.72383	6.05142	6.04465	5.97942	6.10783
	Tb927.7.5820	Monooxygenase, putative	5.47657	5.58728	5.54975	5.68043	5.65011	5.71395	5.67086	5.74024	5.59368	5.50164	5.67447	5.71181	5.58171	5.38949	5.61693	4.98873	5.25202	5.31371	5.42434	5.39209	5.37903
	Tb927.7.590	hypothetical protein, conserved	6.10699	6.07349	6.05239	6.18752	6.24401	6.10358	5.90586	6.12735	6.07557	6.06606	5.93972	6.22224	6.11016	6.01763	6.0942	5.31131	5.40769	5.40268	5.48149	5.37423	5.53474
	Tb927.7.600	mitochondrial DNA ligase homolog, LIG k-beta	6.19149	6.11964	6.11732	6.1024	6.06319	6.02981	5.93995	5.92668	5.78373	6.18685	5.93409	6.17675	6.06583	6.28298	6.20908	5.07064	5.21874	5.21245	5.24351	5.24577	5.18807
	Tb927.7.610	mitochondrial DNA ligase homolog, LIG k-alpha	8.02975	8.1026	8.06125	7.92105	7.84685	7.84871	7.87898	7.43544	7.5118	8.08818	7.74611	8.08149	8.22067	8.21863	8.15986	7.93307	7.98599	8.35424	8.33277	8.0578	8.2526
	Tb927.7.6100	hypothetical protein	6.49175	6.47669	6.56466	6.225	6.18216	6.23888	6.35576	6.18286	6.05911	6.27758	6.19886	6.28171	6.39604	6.66346	6.4026	5.09114	5.22678	4.96124	4.7843	4.86101	4.91531
	Tb927.7.620	hypothetical protein, conserved	6.00033	5.99794	6.05063	5.98496	5.9356	5.99461	5.96015	6.02583	5.93946	6.01983	5.9392	5.91348	6.09658	5.76139	6.14784	5.57657	5.58633	5.76044	5.83358	5.71191	5.68395
	Tb927.7.630	hypothetical protein, conserved	6.23815	6.27221	6.15348	6.14922	6.06295	6.09277	6.28171	6.15397	6.285	6.13709	6.29935	6.39234	6.36045	6.20957	6.23152	5.61365	5.52357	5.56268	5.68279	5.56889	5.67872
	Tb927.7.6350	NADH dehydrogenase [ubiquinone] flavoprotein 2, mitochondrial	6.80147	6.8144	6.85442	6.84465	6.8573	6.92602	6.93766	6.8961	6.86813	6.78541	6.90046	6.86503	6.55264	6.59246	6.65834	5.80067	5.87459	5.41127	5.30768	5.40536	5.21578
	Tb927.7.640	hypothetical protein, conserved	6.23297	6.26366	6.27171	6.32884	6.08123	6.17343	6.28042	6.11329	5.86194	6.2689	6.19817	6.27144	6.30998	6.41048	6.1866	5.33686	5.13658	5.16136	5.10261	5.14455	5.33191
	Tb927.7.6410	hypothetical protein, conserved	5.5858	5.62323	5.61988	5.54107	5.6483	5.56995	5.67859	5.84086	5.9305	5.67273	5.66947	5.69532	5.70222	5.52087	5.60091	5.7064	5.63777	5.48094	5.47806	5.45005	5.38714
	Tb927.7.6660	chaperone protein DnaJ, putative	5.40564	5.44191	5.4676	5.38197	5.41005	5.45907	5.44512	5.5382	5.58697	5.22909	5.4665	5.49438	5.50302	5.38838	5.55348	4.81206	5.29269	5.06243	5.0479	5.10539	5.08827
	Tb927.7.680	chaperone protein DnaJ, putative	5.93716	5.95699	6.01051	5.8833	5.87538	5.84063	5.94768	5.92604	5.97855	5.80915	5.84994	5.93648	5.92206	5.94459	5.93474	5.62338	5.57119	5.65797	5.49499	5.51632	5.5076
	Tb927.7.6800	LSU ribosomal protein, mitochondrial, putative	5.09055	5.03552	5.10826	4.9856	5.06042	5.10385	5.46011	5.44966	5.5182	5.19703	5.25251	5.09869	5.26904	4.87458	5.16904	4.46503	4.45933	4.29336	4.42272	4.4487	4.32681
	Tb927.7.6930	ATPase, putative	5.61693	5.57118	5.5889	5.88953	5.77732	5.83714	5.78398	5.77805	5.72272	5.84949	5.78398	5.82943	5.70572	5.78877	5.7385	5.02416	4.99062	5.28058	5.29569	5.19824	5.22257
	Tb927.7.6940	glutaminyl cyclase, putative	6.47669	6.53985	6.55716	6.60891	6.57262	6.51675	6.5464	6.54538	6.49558	6.50908	6.53	6.54912	6.47184	6.47184	6.51515	5.94822	5.9137	5.99032	6.0043	5.91966	5.92059
	Tb927.7.6990	hypothetical protein, conserved	6.22622	6.31868	6.27556	6.78675	6.64572	6.62569	6.3267	6.40485	6.34558	6.40458	6.534	6.66876	6.2098	6.3744	6.30739	5.68928	6.14882	6.23921	6.26597	6.2108	6.14956
	Tb927.7.7010	LSU ribosomal protein, mitochondrial, putative	5.63222	5.62022	5.66275	5.70002	5.70133	5.82442	5.60576	5.51528	5.46398	5.71987	5.68909	5.94656	5.80698	5.86521	5.76732	4.97335	5.17803	5.34109	5.39889	5.19858	5.2012
	Tb927.7.7080	Mitoribosomal SSU assembly factor 19	6.61946	6.61793	6.69503	6.61336	6.54844	6.52904	6.57753	6.51548	6.60651	6.59554	6.81583	6.72278	6.64875	6.91762	6.6942	5.98777	5.73984	5.84868	5.76772	5.84337	5.78384
	Tb927.7.7090	hypothetical protein, conserved	6.8144	6.83433	6.88476	7.1215	7.15369	7.0529	6.8936	7.10209	7.09438	6.83191	7.04402	7.07756	6.77998	6.98324	6.81583	6.7343	6.82433	7.31005	7.42606	7.41635	7.47318
	Tb927.7.7170	CYC2-like cyclin, putative	6.05689	6.12577	6.12235	6.14852	6.01585	6.07672	6.05666	5.91325	5.63281	6.13987	5.92364	6.26392	6.32432	6.42395	6.16793	5.52133	5.61365	5.88742	6.03357	5.72179	5.97339
	Tb927.7.7230	nitroreductase	5.88031	5.82705	5.72588	5.55504	5.62784	5.64294	5.74246	5.69557	5.72091	5.77074	5.71803	5.68939	5.84632	5.53788	5.87311	5.57377	5.71105	5.36503	5.43603	5.21116	5.37092
	Tb927.7.7330	NADH dehydrogenase (ubiquinone) 1 alpha subcomplex subunit, putative	6.60343	6.50239	6.51579	6.68694	6.68094	6.75054	6.4839	6.5822	6.59169	6.49661	6.65503	6.58436	6.33429	6.41278	6.48611	6.29075	6.20885	6.10193	6.03431	6.12219	5.89786
	Tb927.7.7360	cdc2-related kinase 2	6.52935	6.53101	6.61148	6.46418	6.28805	6.39993	6.45118	6.23468	6.30607	6.42655	6.42718	6.43593	6.40112	6.49819	6.24997	5.88805	5.84307	5.43029	5.1989	5.31342	5.20406
	Tb927.7.740	chaperone protein DnaJ, putative	6.28654	6.34065	6.32537	6.34391	6.20812	6.30818	6.27144	6.32351	6.12282	6.35302	6.23934	6.34391	6.37553	6.44534	6.42777	5.52385	5.66829	5.67842	5.83508	5.60107	5.71865
	Tb927.7.7410	Trans-2-enoyl-ACP reductase 2, putative	5.99438	6.11193	6.08188	6.09658	6.03455	6.0705	6.33512	6.30554	6.22359	6.01585	6.11238	6.13389	6.28706	6.13822	6.08623	4.86994	4.78617	4.4344	4.46952	4.56842	4.42695
	Tb927.7.7420	ATP synthase F1, alpha subunit	7.44698	7.4343	7.40406	6.92875	7.13895	6.981	7.47084	7.48671	7.68836	7.30669	7.46246	7.47084	7.41483	6.98046	7.39302	7.25415	7.11955	6.8647	6.85521	6.84433	6.72799
	Tb927.7.7440	hypothetical protein, conserved	6.32404	6.11596	6.23226	6.13184	6.0912	6.08782	6.21072	6.20191	6.35549	6.0912	6.03585	6.02874	6.36863	5.90765	6.19933	4.54996	4.80526	4.31751	4.31945	4.4292	4.14965
	Tb927.7.800	RNA editing mediator complex protein 3	6.05978	6.0942	6.03585	6.04105	6.05777	6.12887	6.1298	6.12351	6.054	6.07415	6.09461	6.05732	5.99903	5.98834	6.0647	5.80374	5.80404	5.41885	5.55724	5.38541	5.53044
	Tb927.7.840	Mitochondrial ATP synthase subunit, putative	6.93766	6.99567	6.96258	6.4316	6.4842	6.40458	6.70858	6.62569	6.79129	6.78453	6.72238	6.86968	6.92044	6.92219	7.03275	6.84511	6.9066	6.40794	6.19931	6.36186	6.23552
	Tb927.7.850	hypothetical protein, conserved	5.7484	5.74024	5.66836	5.67086	5.80068	5.74688	6.00354	5.95501	5.97811	5.67447	5.72246	5.81424	5.72588	5.51146	5.79655	5.15383	5.32492	5.40448	5.38218	5.26051	5.35201
	Tb927.7.870	hypothetical protein, conserved	5.10781	5.05351	5.10108	5.32937	5.3578	5.44929	5.14916	5.24516	5.30174	5.22544	5.25158	5.27398	4.90947	4.95854	5.06156	4.313	4.43501	4.41863	4.44026	4.59903	4.52983
	Tb927.7.890	electron transfer protein, putative	4.83497	4.92034	4.95468	5.08712	5.12422	5.08275	5.45577	5.43073	5.42354	4.77357	5.29742	5.02065	4.95799	4.5365	4.89533	4.86003	5.0268	5.17009	5.08969	5.10712	4.92406
	Tb927.7.910	hypothetical protein, conserved	5.89724	5.91506	5.87002	5.88308	5.97547	6.00754	6.05354	6.08374	6.10288	5.78216	5.98344	5.91736	5.88308	5.85275	5.89915	5.7897	5.75505	5.48985	5.5855	5.61847	5.52566
	Tb927.7.980	hypothetical protein, conserved	5.20182	5.119	5.16773	5.05891	5.01917	5.16816	5.14102	5.19568	5.25799	5.065	5.05152	4.99222	4.81833	4.85422	5.03911	4.60735	4.68772	4.27426	4.52656	4.26781	4.42452
	Tb927.7.990	chaperone protein DnaJ, putative	5.86265	5.83971	5.87917	5.81181	5.79898	5.88194	5.72435	5.67751	5.65987	5.90633	5.73876	5.79702	5.89023	6.04084	5.83112	4.89456	4.8474	4.64428	4.57268	4.35885	4.57858
	Tb927.8.1010	chaperone protein DnaJ, putative	5.43934	5.4379	5.42531	5.40564	5.56335	5.42928	5.21539	5.27438	5.26572	5.36905	5.36755	5.27357	4.92595	5.17176	5.20057	4.68969	4.94098	5.14389	5.26018	5.2914	5.21477
	Tb927.8.1030	chaperone protein DnaJ, putative	5.79702	5.84752	5.88102	5.71207	5.68313	5.62082	5.65882	5.5964	5.614	5.76686	5.7025	5.79753	5.7591	5.69638	5.87096	4.18776	4.23289	4.35448	4.53935	4.57214	4.45804
	Tb927.8.1060	malonyl-CoA decarboxylase, mitochondrial precursor, putative	5.96446	5.96223	5.93648	6.00957	6.04257	6.07983	5.91531	5.94701	5.95544	5.98812	5.88808	5.93582	5.91172	5.75111	5.98251	5.09295	5.23216	5.41388	5.43268	5.32492	5.36651
	Tb927.8.1240	electron transfer flavoprotein-ubiquinone oxidoreductase, putative	6.14968	6.15373	6.08555	5.91325	5.92891	6.07854	6.01096	5.83525	5.78495	6.12372	5.95831	6.03497	6.04061	6.04411	6.13551	5.13658	5.26308	5.20501	5.23931	5.34047	5.19035
	Tb927.8.1310	mitochondrial carrier protein	5.80068	5.86865	5.8779	5.75619	5.80148	5.80555	5.76112	5.7636	5.64379	5.8418	5.79046	5.70436	5.59915	5.77852	5.78073	4.53371	4.71166	4.53534	4.45226	4.33388	4.45522
	Tb927.8.1350	hypothetical protein, conserved	5.54353	5.50941	5.53366	5.69028	5.45839	5.5858	5.41806	5.55504	5.62575	5.40374	5.51179	5.35344	5.18051	5.66999	5.2041	4.81832	4.86146	4.40385	4.4748	4.36393	4.41392
	Tb927.8.1420	acyl-CoA dehydrogenase, mitochondrial precursor, putative	5.8659	5.82869	5.8532	5.68686	5.77707	5.71934	6.01162	5.99012	6.21463	5.8833	5.95275	5.86289	6.19082	5.91058	5.90104	5.91006	5.6231	5.34621	5.26789	5.32851	5.26972
	Tb927.8.1430	SSU ribosomal protein, mitochondrial, putative	4.39768	4.42531	4.41443	4.32477	4.55107	4.39398	4.59662	4.5975	4.86915	4.56339	4.60446	4.51065	4.50865	4.45937	4.61082	4.47316	4.48549	4.15038	4.1617	4.13897	3.96127
	Tb927.8.1440	maoC-like dehydratase, putative	5.16262	5.0288	5.14829	4.94082	4.88296	4.80475	4.94853	4.88405	5.10677	5.12468	4.83805	4.9744	5.22761	5.06103	5.1148	4.43796	4.21917	3.98065	3.85613	3.98616	3.73732
	Tb927.8.1450	hypothetical protein, conserved	5.33283	5.43898	5.32899	5.4697	5.48861	5.42747	5.37867	5.67832	5.49033	5.34911	5.26103	5.33499	5.38985	5.12376	5.28966	4.92736	4.87038	4.33452	4.55477	4.4645	4.42751
	Tb927.8.1470	Present in the outer mitochondrial membrane proteome 38	4.96394	4.95468	4.94293	4.87869	4.99383	5.00135	5.07737	5.22153	5.29049	4.94082	5.02477	4.92825	4.948	4.53852	4.89949	4.38161	4.45285	4.38223	4.1783	4.34976	4.26913
	Tb927.8.1490	Protein of unknown function (DUF1674), putative	6.2069	6.28981	6.20598	5.95522	6.06942	6.03278	6.12935	6.02404	5.94678	6.13073	6.0163	6.18286	6.143	5.98047	6.05194	5.18185	5.32669	4.67083	4.73177	4.43968	4.90875
	Tb927.8.1580	hypothetical protein, conserved	5.60424	5.68536	5.67688	5.43147	5.45355	5.58549	5.61025	5.42317	5.30536	5.63804	5.50647	5.62518	5.60514	5.77011	5.65261	5.02933	5.10261	4.7218	4.90339	4.76467	4.91407
	Tb927.8.1590	ubiquitin-protein ligase, putative	6.64791	6.65306	6.60964	6.55816	6.53742	6.61299	6.49629	6.31258	6.2154	6.62498	6.47443	6.47705	6.54297	6.56123	6.59031	7.00761	7.13643	7.46994	7.28834	7.20654	7.4571
	Tb927.8.1700	hypothetical protein, conserved	6.13732	6.08577	6.07466	5.96336	6.05514	6.07534	6.15205	6.09996	6.11105	6.10148	5.98898	6.05777	6.00886	5.93163	6.05933	5.60872	5.5763	5.83663	5.78514	5.73898	5.78353
	Tb927.8.1720	phosphatidylglycerolphosphate synthase, mitochondrial	6.25703	6.20763	6.27806	6.36523	6.42173	6.42425	6.30197	6.3527	6.1483	6.16539	6.24332	6.21565	6.21463	6.06695	6.16461	5.21839	5.05442	5.14455	4.95855	5.00912	5.00481
	Tb927.8.1740	Mitochondrial import inner membrane translocase subunit TIM62	5.99553	6.00148	6.01384	5.99171	6.00489	6.06672	6.10699	6.01096	5.94347	5.93318	6.02093	5.97614	6.00489	5.94977	5.86726	5.58892	5.5039	5.45729	5.52357	5.52101	5.52472
	Tb927.8.1770	hypothetical protein, conserved	6.30661	6.48014	6.42299	6.10535	5.96848	5.92088	6.34201	5.90993	6.01363	6.30092	6.06871	6.08326	6.53706	6.98558	6.39632	5.77402	5.99032	6.31762	6.28014	5.95615	6.11809
	Tb927.8.1820	sterol carrier protein, putative	6.25584	6.06742	6.10606	6.17912	6.23421	6.18547	6.20144	6.25953	6.22961	6.17275	6.25879	6.10018	5.84752	5.95459	5.95544	5.01416	4.81959	4.9075	4.93293	5.11937	4.87334
	Tb927.8.1850	mitochondrial calcium uptake 1	5.76088	5.77875	5.78073	5.77875	5.69443	5.75339	5.75516	5.87425	5.99619	5.59456	5.79166	5.79142	5.70002	5.84904	5.65857	5.3739	5.34047	5.19261	5.22196	5.2963	5.19392
	Tb927.8.1860	pitrilysin-like metalloprotease	6.36331	6.33789	6.33629	6.11105	6.12282	6.02362	6.36722	6.45713	6.54775	6.18547	6.36615	6.20237	6.41628	6.23865	6.31049	6.22139	6.0294	5.79787	5.70052	5.7628	5.68018
	Tb927.8.1880	LSU ribosomal protein, mitochondrial, putative	6.33043	6.35576	6.43525	6.43252	6.3387	6.37274	6.36695	6.39176	6.39604	6.26163	6.23911	6.42748	6.32002	6.30251	6.33789	5.73153	5.7366	5.45005	5.37751	5.36679	5.4071
	Tb927.8.1890	cytochrome c1, heme protein, mitochondrial, putative	6.34037	6.45535	6.36495	5.62693	5.65934	5.60091	5.99946	5.77074	5.80093	6.10102	5.93093	5.95003	6.57459	6.44231	6.44144	6.30826	6.28864	6.14956	5.97573	5.93709	6.0043
	Tb927.8.1990	peroxidoxin	8.81363	8.77168	8.80384	8.18283	8.28102	8.17364	8.85691	8.66458	8.83222	8.63828	8.51598	8.68836	8.9228	8.70343	8.81363	9.17911	8.82954	8.64587	8.58355	8.57639	8.44319
	Tb927.8.2010	hypothetical protein, conserved	5.16816	5.22761	5.12515	5.31094	5.12128	5.19703	5.29702	5.28633	5.3559	5.14916	5.19033	5.12708	5.05991	5.24855	5.14696	4.86432	4.82306	4.61934	4.65371	4.73409	4.62682
	Tb927.8.2020	agmatinase, putative	6.39491	6.44173	6.42952	6.47118	6.56087	6.5973	6.68047	6.77758	6.78169	6.443	6.57459	6.43068	6.48904	6.15994	6.38827	6.08653	5.85786	5.70826	5.7782	5.67084	5.57945
	Tb927.8.2110	Alpha/beta hydrolase family, putative	6.4301	6.47022	6.35109	6.46651	6.43068	6.64173	6.4202	6.44626	6.46555	6.52352	6.37167	6.44447	6.37805	6.33482	6.45273	5.99163	5.89402	5.79299	5.85238	5.88255	5.81658
	Tb927.8.2170	hypothetical protein, conserved	5.14966	5.27357	5.27159	5.48825	5.34712	5.37713	5.22496	5.44476	5.57302	5.12664	5.43289	5.24075	5.29663	5.16946	5.13495	4.65772	4.68679	4.67333	4.59438	4.81513	4.52712
	Tb927.8.2180	hypothetical protein, conserved	5.25754	5.33541	5.24166	5.34515	5.42092	5.53431	5.26531	5.31659	5.1935	5.4797	5.20272	5.43466	5.17872	5.22544	5.32937	4.93109	4.97258	5.0079	5.0562	4.81378	5.1064
	Tb927.8.2190	hypothetical protein, conserved	5.52484	5.51042	5.50879	5.72195	5.60186	5.63074	5.31938	5.57207	5.58953	5.54007	5.51789	5.52824	5.37326	5.61281	5.40751	4.84956	5.0609	5.14248	5.15903	5.26175	5.05549
	Tb927.8.2240	Tryptophanyl-tRNA synthetase 2	5.83619	5.84972	5.82893	6.01919	5.964	6.08102	5.91348	5.93342	5.98876	5.87765	5.94931	5.98586	5.83619	6.04038	5.85579	4.50941	4.61934	4.91206	4.8318	4.82872	5.0127
	Tb927.8.2300	Cardiolipin-dependent protein 25kDa	5.98107	5.98251	6.02736	5.9548	5.94169	5.94635	5.90788	5.92963	5.99483	5.92229	5.99575	5.80171	5.87965	5.64716	5.95026	4.78024	5.12424	5.20406	5.23439	5.22998	5.16341
	Tb927.8.2310	(H+)-ATPase G subunit, putative	8.16206	8.17364	8.16859	8.39273	8.22067	8.19864	7.94567	7.97183	7.98139	8.18486	8.05531	8.31251	8.16206	8.4583	8.18946	7.24599	7.19545	7.38157	7.43354	7.31005	7.37865
	Tb927.8.2340	hypothetical protein, conserved	6.08623	6.04933	6.08645	6.31623	6.16322	6.18592	5.84656	5.84728	5.79119	6.09169	5.9694	6.0134	5.93474	6.25128	5.92583	4.96277	5.15456	5.43922	5.40211	5.35446	5.23566
	Tb927.8.2400	hypothetical protein, conserved	5.55475	5.57922	5.63977	5.76064	5.67387	5.64606	5.55754	5.65093	5.50235	5.70463	5.60124	5.67525	5.57742	5.6865	5.64635	4.41216	4.54402	4.59438	4.53716	4.80344	4.74639
	Tb927.8.2470	hypothetical protein, conserved	6.27296	6.19127	6.07072	6.87979	6.86354	6.68533	6.14897	6.44475	6.23177	6.31838	6.52623	6.67696	5.92276	6.17322	6.2098	4.97749	5.41444	5.61563	5.89816	5.81002	5.72383
	Tb927.8.2490	SET domain protein 20	5.71675	5.75619	5.66598	5.92206	5.84086	5.89177	5.88194	5.92804	5.81727	5.78294	5.73076	5.84086	5.80747	5.72665	5.70222	4.37616	4.15491	4.79305	4.84344	4.71309	4.99599
	Tb927.8.2500	ribosomal RNA methyltransferase, putative	4.95905	4.88117	4.87643	5.16861	5.15566	5.12179	4.77003	5.08323	4.89766	4.97665	4.96904	5.05002	4.88237	5.10586	4.98315	4.42393	4.16313	4.74009	4.87593	4.74293	5.03927
	Tb927.8.2530	Cytochrome c oxidase copper chaperone, related	5.94459	6.00489	6.04954	6.04638	5.97743	5.95675	5.93274	5.9367	5.85856	5.91927	5.91641	5.98898	6.01407	6.08008	5.95118	5.36944	5.25018	5.17078	5.1169	5.23439	5.19824
	Tb927.8.2540	3-ketoacyl-CoA thiolase	8.43023	8.40265	8.43784	8.6096	8.57312	8.61529	8.75587	8.75273	8.65212	8.55383	8.7685	8.72787	8.48687	8.29772	8.45573	7.84919	7.86492	7.53774	7.57807	7.48563	7.37288
	Tb927.8.2550	mitochondrial DNA primase	6.8432	6.83883	6.85343	6.22985	6.06583	6.08419	6.74696	6.24869	6.51812	6.84121	6.81536	6.79503	7.08175	7.15517	6.9025	6.70688	6.59304	6.82433	6.81141	6.79633	6.84201
	Tb927.8.2610	5-methyltetrahydropteroyltriglutamate-homocysteine S-methyltransferase, putative	5.76112	5.76781	5.77178	5.86052	5.78422	5.90677	5.71232	5.66275	5.58981	5.96716	5.81727	5.81778	5.76038	5.83971	5.88053	4.81467	4.80621	4.54402	4.69306	4.5078	4.53035
	Tb927.8.2650	Mitoribosomal SSU assembly factor 20	6.73815	6.73189	6.76844	6.96081	7.05097	6.99806	6.84902	7.05642	6.99148	6.98743	7.03074	7.08703	6.89879	6.67579	6.98922	6.23122	6.26141	6.60061	6.58954	6.55882	6.56907
	Tb927.8.2670	Putative S-adenosyl-L-methionine-dependent methyltransferase, putative	5.97966	6.03236	6.11662	5.979	5.87141	6.06116	6.24997	6.19295	6.37274	5.92047	6.25353	6.07557	6.02607	5.80042	6.02159	5.85371	5.93352	5.57749	5.48705	5.47272	5.25515
	Tb927.8.2680	hypothetical protein, conserved	5.94276	5.97207	6.00148	6.18519	6.14874	6.26366	6.21224	6.25511	6.2005	6.17065	6.24309	6.328	6.09004	5.98655	6.19437	5.84835	5.96467	5.81094	5.8809	5.99838	5.79299
	Tb927.8.2700	hypothetical protein, conserved	5.65805	5.69638	5.69975	6.00861	6.03236	5.95163	5.88397	6.02276	6.09461	5.77875	5.8842	5.96895	5.82658	5.51789	5.67554	5.622	5.39091	5.31342	5.39772	5.24985	5.32523
	Tb927.8.2720	Putative serine esterase (DUF676), putative	5.92604	5.8922	5.90104	5.95003	5.91348	5.94103	5.92937	6.12534	6.14098	5.65857	5.80414	5.77805	5.92626	5.55475	5.80245	5.32761	5.43296	5.20308	5.12778	5.18905	5.05584
	Tb927.8.2740	mitochondrial RNA binding protein	7.09438	6.9868	7.03729	6.88201	6.75482	6.91275	6.93246	6.89561	6.77393	6.86354	6.81486	6.92807	7.08969	7.0259	6.94999	6.88562	6.80221	6.65005	6.40324	6.56478	6.6126
	Tb927.8.2750	hypothetical protein, conserved	6.40777	6.44983	6.37084	6.48516	6.58328	6.62276	6.41962	6.38772	6.34037	6.32351	6.28854	6.34065	6.35656	6.33601	6.3208	6.04753	6.05498	5.83178	5.84803	5.84962	5.7897
	Tb927.8.2760	50S ribosome-binding GTPase, putative	5.13963	5.1935	5.13495	5.45455	5.51754	5.58667	5.41226	5.59579	5.51924	5.21457	5.39291	5.31582	5.12757	5.2317	5.15293	4.37927	4.29273	4.51483	4.48772	4.49387	4.52598
	Tb927.8.2880	hypothetical protein, conserved	4.73685	4.72372	4.71707	4.55756	4.609	4.494	4.56427	4.47032	4.4516	4.761	4.60536	4.61832	4.89589	4.78031	4.76167	4.04029	3.67212	3.65996	3.23111	3.38317	3.43485
	Tb927.8.2970	hypothetical protein, conserved	6.62569	6.61666	6.60891	6.72238	6.60735	6.77114	6.74605	6.56965	6.42425	6.68335	6.62313	6.34882	6.42366	6.49786	6.46742	5.64889	5.94526	5.74108	5.58288	5.57174	5.74432
	Tb927.8.2990	5-formyltetrahydrofolate cyclo-ligase family, putative	5.55754	5.55629	5.59856	5.4738	5.52025	5.5849	5.47591	5.56967	5.69171	5.48686	5.60485	5.39443	5.31423	5.20644	5.51528	5.17877	5.13216	4.99599	4.79352	4.95855	4.9063
	Tb927.8.3040	hypothetical protein, conserved	5.03552	4.97339	4.92885	4.65447	4.83805	4.84153	4.8395	4.67973	4.86211	5.01183	4.79362	4.88237	4.84944	4.85718	5.01966	4.10311	4.28168	4.04113	4.0471	3.95576	4.20558
	Tb927.8.3070	putative ATP synthase subunit b	4.5276	4.622	4.30974	4.31238	4.60536	4.51781	4.5064	4.59396	4.70733	4.57268	4.61412	4.33883	4.55107	3.98447	4.78569	4.14364	4.46106	4.26913	4.17503	4.26718	4.10864
	Tb927.8.3090	Cardiolipin-dependent protein 16kDa	5.95393	5.90079	5.91883	6.10445	6.13709	5.94614	5.89584	6.17231	6.2634	5.9975	6.16461	6.0365	5.87333	6.04434	5.95341	5.10227	5.10507	5.07403	5.08021	5.14035	5.02491
	Tb927.8.3110	Mitochondrial ribosomal protein S9	5.17261	5.15247	5.20182	5.34554	5.37127	5.32301	4.98967	5.26362	5.32301	5.2237	5.24166	5.3129	5.22194	5.20821	5.22069	4.76557	5.01681	4.80214	4.78341	4.76928	4.79081
	Tb927.8.3130	Mitoribosomal SSU assembly factor 14	5.26362	5.32141	5.22761	5.36055	5.42892	5.40152	5.22194	5.24938	5.17	5.20685	5.20778	5.32022	5.11157	5.20685	5.18551	4.40385	4.37616	4.72276	4.53997	4.54224	4.5505
	Tb927.8.3140	Sir2-related protein 2, putative	5.60273	5.59189	5.58981	5.8211	5.77683	5.79409	5.59039	5.66305	5.92206	5.79386	5.8113	5.81106	5.71906	5.68482	5.74505	5.191	5.09154	5.22936	5.25454	5.27931	5.21084
	Tb927.8.3160	hypothetical protein, conserved	5.17477	5.21372	5.21416	5.2313	5.11618	5.1543	4.96394	4.93394	4.7519	5.17789	4.91114	5.18095	5.2014	5.65831	5.27236	3.91153	3.93297	4.12912	3.99736	4.18843	3.95184
	Tb927.8.3170	kinetoplast ribosomal PPR-repeat containing protein 9	6.45015	6.43068	6.45444	6.60452	6.58144	6.58144	6.35549	6.53235	6.45838	6.44924	6.52459	6.51742	6.4251	6.37301	6.51202	6.07825	6.35293	6.4674	6.49384	6.54324	6.48378
	Tb927.8.3230	hypothetical protein, conserved	6.24573	6.26917	6.19127	6.08761	6.14761	6.07415	6.13687	6.09973	6.12958	6.24447	6.14739	6.23345	6.109	6.21736	6.26392	5.71719	5.73304	5.89185	5.96334	5.9884	6.06933
	Tb927.8.3300	Mitoribosomal LSU assembly factor 12	6.18078	6.16723	6.19507	6.16927	6.1998	6.15564	6.25256	6.29771	6.38827	6.17365	6.2883	6.22101	6.22197	6.04862	6.27479	5.90973	5.91605	6.08221	6.15103	6.16505	6.18029
	Tb927.8.3320	Mitochondrial ATP synthase subunit, putative	4.93857	4.9856	4.93231	4.96954	4.78569	4.82153	4.81126	4.93065	5.08523	5.05991	5.05797	5.15566	4.98667	5.13786	5.02477	4.13747	4.11585	4.34274	4.29403	4.40861	4.23931
	Tb927.8.3330	mitochondrial carrier protein	5.8523	5.84827	5.84656	5.84323	5.82279	5.83547	5.7183	5.79119	5.60424	6.05084	5.80315	5.97054	5.97945	5.98876	5.94254	5.34923	5.2673	5.21444	5.35993	5.41011	5.3459
	Tb927.8.3420	hypothetical protein, conserved	5.08811	4.94853	5.13544	5.28059	5.34999	5.27033	5.20182	5.34712	5.52685	5.17705	5.41484	5.18357	5.12033	5.27889	5.32618	4.65968	4.42638	5.08163	4.73457	5.20019	4.58178
	Tb927.8.3510	thymidylate kinase, putative	4.16362	4.15816	4.22258	4.34147	4.4908	4.48021	4.24051	4.53362	4.43229	4.06895	4.23137	4.31933	4.45485	4.13573	4.43114	3.75529	3.8032	3.61727	3.67212	3.64031	3.6482
	Tb927.8.3560	DNA repair and recombination helicase protein PIF5	6.25854	6.28322	6.27966	5.91037	5.86612	5.86658	6.03607	5.83692	5.75541	6.10948	5.90003	6.0919	6.40166	6.23177	6.28756	6.08842	5.95649	5.83417	5.66884	5.62749	5.84962
	Tb927.8.3580	mitochondrial chaperone BCS1, putative	5.75015	5.66439	5.66625	5.65908	5.58106	5.69171	6.00443	5.88465	5.88586	5.38018	5.66097	5.59826	5.55952	5.388	5.4697	5.21021	5.27004	5.52931	5.65597	5.53952	5.68778
	Tb927.8.3740	pterin 4 alpha carbinolamine dehydratase, putative	6.00957	6.04038	6.00263	6.29491	6.26593	6.10467	5.8886	6.19484	6.18777	5.90495	5.9448	5.907	5.80674	5.79531	5.91687	6.45743	6.54216	6.48899	6.3886	6.44053	6.40415
	Tb927.8.3810	hypothetical protein, conserved	6.19864	6.18438	6.12646	6.44831	6.28731	6.49496	6.19219	5.99326	5.85926	6.36443	6.13296	6.37219	6.14807	6.54164	6.22985	5.20756	5.57571	5.53758	5.50219	5.43808	5.49101
	Tb927.8.3830	mitochondrial	5.77756	5.78373	5.75363	5.64716	5.72246	5.81326	5.70358	5.774	5.6351	5.71573	5.60996	5.717	5.56077	5.78026	5.73656	5.104	5.06456	4.91692	4.87504	4.90793	4.87635
	Tb927.8.3910	thymidylate kinase, putative	4.32208	4.39643	4.29267	4.64265	4.67044	4.73257	4.59128	4.67655	4.6592	4.35496	4.60356	4.5791	4.62772	4.40867	4.51578	4.25645	4.23498	4.3038	4.04622	4.27363	4.33582
	Tb927.8.3960	hypothetical protein, conserved	5.73441	5.62242	5.65423	5.86521	5.89559	5.93851	5.94369	5.80093	5.78346	5.63222	5.96827	5.85579	6.00148	5.88078	5.71754	4.72741	4.66066	5.28678	5.27004	5.24859	5.3158
	Tb927.8.4000	ABC1 family, putative	7.29103	7.36373	7.3198	7.60631	7.59325	7.7724	7.43219	7.41483	7.18758	7.55278	7.43998	7.6854	7.61125	7.39201	7.50938	6.56425	6.48948	6.67235	6.74709	6.57421	6.73703
	Tb927.8.4040	endonuclease G, putative	5.54383	5.5925	5.55127	5.80042	5.67359	5.80194	5.58638	5.57056	5.59765	5.71369	5.71029	5.76662	5.61458	5.5961	5.61575	5.07184	5.16705	5.56214	5.58749	5.4641	5.66942
	Tb927.8.4150	rhomboid-like protein	6.85779	6.81056	6.85153	6.92269	6.90096	6.9433	7.01728	6.97111	7.09243	6.98211	7.12916	7.00837	6.93541	6.81009	6.91921	6.4436	6.41606	6.48699	6.36415	6.44412	6.50313
	Tb927.8.4240	hypothetical protein, conserved	5.65064	5.71029	5.64119	5.48386	5.4246	5.50781	5.53467	5.35115	5.2041	5.7183	5.403	5.61167	5.84277	5.717	5.72221	5.87426	5.83209	5.8527	5.86749	5.70488	6.01711
	Tb927.8.4250	NADH dehydrogenase (ubiquinone) 1 alpha subcomplex subunit, putative	5.95722	6.04812	5.95231	6.06513	6.0894	6.09879	5.99059	6.17459	6.23345	6.08462	6.20237	6.2957	5.96446	6.11574	6.11329	5.54463	5.59162	5.64688	5.89371	5.73	5.83178
	Tb927.8.4380	Archaic translocase of outer membrane 12 kDa subunit	6.67327	6.6841	6.57819	6.37219	6.31204	6.17299	6.73638	6.77447	6.79791	6.40023	6.79221	6.68295	6.73638	6.74318	6.59882	6.12663	6.05358	6.03291	6.10635	6.04431	6.14134
	Tb927.8.4440	mitochondrial carrier protein	6.55681	6.58328	6.59766	6.54912	6.54363	6.56715	6.52123	6.5668	6.40023	6.59483	6.49247	6.53605	6.6841	6.57892	6.6377	5.66632	5.64946	5.60646	5.646	5.45816	5.72352
	Tb927.8.4470	chaperone protein DnaJ, putative	5.95096	5.79753	5.89653	6.02093	5.95415	5.85297	5.75591	5.86362	5.83784	5.90901	5.81851	5.90677	5.72799	5.80459	5.87141	5.32032	5.24794	5.41978	5.3703	5.41978	5.42647
	Tb927.8.4550	Mitochondrial SSU ribosomal protein, putative	6.24843	6.32722	6.33512	6.24332	6.17017	6.18438	6.11486	6.17912	6.2362	6.20428	6.20622	6.07392	6.22746	6.06629	6.25511	5.97573	6.13295	6.11957	6.05431	5.84803	6.06029
	Tb927.8.4690	hypothetical protein, conserved	5.66808	5.61932	5.58281	5.68802	5.61575	5.82658	5.52121	5.36633	5.33417	5.85156	5.5925	5.66571	5.4676	5.72329	5.45726	4.4838	4.62485	4.47065	4.27237	4.48828	4.29336
	Tb927.8.4810	prohibitin 1	6.54019	6.36358	6.48802	6.02779	6.22912	6.09594	6.33429	6.38198	6.51141	6.25953	6.43683	6.32483	6.4057	6.46992	6.40316	5.96498	5.98416	5.72121	5.69989	5.54319	5.50815
	Tb927.8.4860	kinetoplast ribosomal PPR-repeat containing protein 10	5.78785	5.76239	5.76263	5.74106	5.81989	5.84349	5.92963	5.9892	6.00886	5.58281	5.79606	5.68564	5.71369	5.60001	5.6865	5.51959	5.39564	5.17342	5.07481	5.08689	5.06419
	Tb927.8.4920	hypothetical protein, conserved	5.40044	5.36094	5.34911	5.31131	5.3655	5.27521	5.19209	5.47247	5.54696	5.35818	5.29994	5.29167	5.43147	5.14009	5.42602	4.62735	4.51709	4.60989	4.32154	4.47186	4.26975
	Tb927.8.4930	hypothetical protein, conserved	6.26465	6.27939	6.22746	6.44504	6.4142	6.4142	6.50107	6.52289	6.53	6.31547	6.33657	6.28402	6.32938	6.16182	6.33244	6.00228	6.07452	5.91605	5.79821	5.83327	5.69199
	Tb927.8.4960	hypothetical protein, conserved	5.26612	5.31582	5.3559	5.22113	5.23678	5.27116	5.36387	5.46827	5.43898	5.2286	5.26402	5.36275	5.16586	5.21757	5.20987	5.70288	5.56694	5.27676	5.28308	5.27676	5.19426
	Tb927.8.5100	hypothetical protein, conserved	6.16018	6.09706	6.14604	5.98366	6.06492	6.07326	6.30172	6.27479	6.23985	6.01474	6.26619	6.04257	6.13755	6.11399	6.07672	6.68513	6.6561	6.57075	6.66374	6.59838	6.63835
	Tb927.8.5120	cytochrome c	7.91517	7.84361	7.90236	7.42124	7.30485	7.14689	8.23741	7.99273	8.18486	7.98691	8.26929	8.05724	8.4277	8.77486	8.18083	8.3146	8.2584	8.82104	8.84241	8.81258	8.89511
	Tb927.8.5130	Present in the outer mitochondrial membrane proteome 41	5.70732	5.69713	5.66571	5.96806	5.8824	5.84804	5.79678	5.91215	5.82893	5.58697	5.75851	5.78588	5.80315	5.74865	5.64574	4.87209	4.83941	5.2818	5.24728	5.24446	5.22364
	Tb927.8.5140	diacylglycerol kinase, putative	6.76844	6.78765	6.81056	7.00172	6.88994	6.94101	6.67537	6.59169	6.51104	6.80436	6.62418	6.83191	6.67889	7.0529	6.75919	5.73417	5.82961	5.75474	5.76984	5.7634	5.84773
	Tb927.8.5150	hypothetical protein, conserved	6.58436	6.5675	6.46318	6.5027	6.46934	6.34091	6.3703	6.6209	6.64215	6.42836	6.53885	6.53569	6.45414	6.58955	6.45912	5.46023	5.82616	6.03567	5.88774	5.76396	5.94559
	Tb927.8.5200	Mitochondrial SSU ribosomal protein, putative	6.65622	6.60343	6.61869	6.7269	6.7034	6.65706	6.53637	6.72814	6.79642	6.69503	6.70738	6.7273	6.52189	6.70118	6.63332	6.82209	6.87111	6.90748	6.96423	7.04282	6.89969
	Tb927.8.5220	hypothetical protein, conserved	6.59882	6.56087	6.53469	6.85633	6.80629	6.75743	6.49661	6.59134	6.52796	6.62162	6.59622	6.68694	6.4887	6.71756	6.57083	6.30128	6.2639	6.65552	6.67172	6.71079	6.69025
	Tb927.8.5280	mitochondrial ribosomal protein s34	7.09918	7.11441	7.11812	7.12916	7.23984	7.19164	7.15912	7.08969	7.10775	7.15267	7.08448	7.15445	7.1924	6.99922	7.21848	6.53557	6.62687	6.86721	6.99449	6.8631	6.88645
	Tb927.8.5310	Polyketide cyclase / dehydrase and lipid transport, putative	6.03761	6.054	6.16701	6.00936	6.00539	5.96806	6.13799	6.1394	6.12508	6.04324	6.22476	6.09836	6.23057	6.06024	6.16971	5.71365	5.59621	5.92447	6.10015	5.80971	5.96897
	Tb927.8.5370	hypothetical protein, conserved	5.10203	5.08908	5.2197	5.47459	5.2781	5.56302	5.64574	5.57742	5.4397	5.24813	5.46861	5.43614	5.46894	5.45076	5.20555	4.81649	4.45396	3.85732	4.06176	3.9693	4.11175
	Tb927.8.5380	ubiquitin fold modifier protein, putative	6.66997	6.60773	6.67811	6.67167	6.72105	6.36015	6.71623	6.82009	6.66678	6.48177	6.66266	6.66514	6.70384	6.47511	6.62125	6.16747	6.22097	5.72267	5.69814	5.6457	5.44861
	Tb927.8.5420	methyltransferase domain containing protein, putative	5.44689	5.53366	5.45802	5.46295	5.46827	5.51461	5.75412	5.66191	5.80793	5.63536	5.70572	5.58281	5.76939	5.59826	5.66947	5.24511	4.9836	4.81832	4.74864	4.82264	4.58019
	Tb927.8.5480	hypothetical protein, conserved	6.55531	6.52556	6.55016	6.68893	6.67968	6.83883	6.64535	6.5505	6.43622	6.66721	6.53367	6.62943	6.45653	6.59588	6.54912	5.7782	5.7924	5.50248	5.39034	5.55812	5.36766
	Tb927.8.5540	Iron-sulfur assembly protein 1	6.31389	6.31649	6.359	6.4298	6.45593	6.51846	6.386	6.36722	6.30067	6.28905	6.40288	6.42208	5.94254	6.30818	6.21781	6.18258	6.36985	6.19333	6.15141	6.113	6.17011
	Tb927.8.5560	NADH dehydrogenase (ubiquinone) 1 beta subcomplex subunit, putative	5.90765	5.87814	5.87698	5.94856	6.02447	6.01227	5.88953	5.85506	5.91577	5.92185	5.94016	5.96379	5.77504	5.72748	5.88102	5.33839	5.40477	5.07222	5.10473	5.15636	4.94415
	Tb927.8.560	hypothetical protein, conserved	6.20169	6.20499	6.22332	6.24921	6.23297	6.26593	6.45046	6.53706	6.52019	6.24818	6.41811	6.32856	6.40839	6.26264	6.31204	5.5207	5.5019	5.77935	5.80216	5.74286	5.88289
	Tb927.8.5610	hypothetical protein, conserved	5.52754	5.58138	5.61342	5.65692	5.79409	5.67418	5.55066	5.72066	5.67387	5.58609	5.61025	5.68747	5.34949	5.37088	5.59797	4.98754	5.2905	5.49617	5.48385	5.47188	5.44717
	Tb927.8.5640	putative succinate dehydrogenase subunit	7.29193	7.29103	7.24774	7.43879	7.47918	7.5663	7.28429	7.37624	7.21351	7.31501	7.30866	7.39102	7.17	7.03074	7.22175	6.76742	6.89969	6.82066	6.86234	6.84986	6.80446
	Tb927.8.5660	hypothetical protein, conserved	6.27583	6.29771	6.27046	6.27296	6.29907	6.42395	6.41657	6.39052	6.4057	6.19082	6.33322	6.2939	6.19484	6.33512	6.30967	5.88645	5.93187	5.94132	5.7915	5.85023	5.77792
	Tb927.8.5690	KREPB8	5.53661	5.65692	5.675	5.73027	5.61252	5.64119	5.51858	5.40786	5.19793	5.58728	5.34867	5.65479	5.45217	5.68622	5.64929	4.65674	4.88648	5.30859	5.3167	5.04575	5.41766
	Tb927.8.5700	mitochondrial editosome-associated protein KREPB10	5.96692	6.00539	6.02671	6.24355	6.27093	6.27046	6.06942	6.18026	6.04105	6.03345	6.02159	6.1611	6.04456	6.0995	5.96246	5.22166	5.2716	5.69607	5.60254	5.61962	5.7264
	Tb927.8.5720	tRNA (guanine(37)-N1)-methyltransferase	6.20644	6.21957	6.30477	6.3299	6.40656	6.31312	6.15858	6.21224	6.2228	6.12757	6.17181	6.24332	6.06672	6.18592	6.225	5.51805	5.48675	5.75711	5.71719	5.7894	5.81926
	Tb927.8.5750	hypothetical protein, conserved	6.02671	6.07466	6.04193	6.29698	6.3461	6.25757	6.11443	6.21025	6.03048	6.01608	6.08033	6.12555	5.80555	5.93538	6.00669	5.33594	5.519	6.1192	6.13409	6.08542	6.21679
	Tb927.8.5790	hypothetical protein	7.74775	7.73932	7.70538	7.55411	7.52926	7.61125	7.58942	7.55782	7.44819	7.69158	7.46721	7.84871	7.68836	7.82013	7.75923	6.48751	6.75333	6.60002	6.55275	6.51877	6.53672
	Tb927.8.580	MICOS complex subunit 40	5.49236	5.42892	5.46011	5.80747	5.75111	5.73826	5.56491	5.86748	5.84063	5.63074	5.88834	5.73183	5.41699	5.41005	5.55223	4.93864	5.28775	5.45872	5.50363	5.47924	5.46441
	Tb927.8.5810	mitochondrial carrier protein	5.9953	6.06942	6.0143	6.28171	6.36579	6.23034	6.16654	6.25584	6.19104	6.07739	6.10193	6.17041	5.99171	5.9374	5.96627	5.47685	5.33954	5.48675	5.55238	5.47777	5.62947
	Tb927.8.5860	mitochondrial ribosomal protein L17	5.98067	6.06695	6.03367	6.09792	6.09527	6.03113	6.05131	6.12075	6.21072	6.12958	6.15516	6.23644	5.99575	5.96827	6.05911	5.1946	5.46531	5.58776	5.74108	5.77639	5.74728
	Tb927.8.600	Bucentaur or craniofacial development, putative	5.60996	5.71341	5.57025	5.88031	5.70547	5.72272	5.67139	5.76386	5.67329	5.56649	5.78495	5.65507	5.49438	5.50235	5.60576	4.85646	5.28897	5.71365	5.59934	5.69433	5.75381
	Tb927.8.6040	kinetoplast ribosomal PPR-repeat containing protein 11	5.26149	5.28059	5.18503	5.31332	5.33659	5.29009	5.10249	5.27116	5.32855	5.34433	5.23678	5.37713	4.98263	5.09253	5.2334	4.21777	4.3804	4.24132	4.18113	4.19551	4.30249
	Tb927.8.6060	2-amino-3-ketobutyrate coenzyme A ligase	7.74933	7.69753	7.68984	7.54471	7.38464	7.71926	7.52804	7.53049	7.42015	7.81657	7.53569	7.63822	7.52926	7.53857	7.66032	6.85063	6.96331	6.80522	6.71866	6.62572	6.72734
	Tb927.8.6110	3-hydroxy-3-methylglutaryl-CoA synthase, putative	8.4895	8.50533	8.47642	8.43784	8.4277	8.4583	8.54837	8.39768	8.33645	8.62387	8.50799	8.51865	8.4895	8.50268	8.59265	7.59275	7.84696	7.80349	7.73585	7.59856	7.76493
	Tb927.8.6120	hypothetical protein, conserved	6.22005	6.23444	6.25401	6.28654	6.19719	6.2362	6.06583	6.0942	6.18519	6.12214	6.225	6.14098	5.97986	6.20144	6.16701	5.54812	5.51574	5.61763	5.49044	5.65913	5.50563
	Tb927.8.620	KREPA3	6.01939	5.97743	5.95096	6.27195	6.35812	6.31102	6.17527	6.33244	6.27686	6.09614	6.28298	6.29315	6.0794	5.9213	6.06	6.014	6.28637	6.55942	6.52908	6.4843	6.54766
	Tb927.8.630	lipoyltransferase, putative	5.61487	5.60814	5.56742	5.68152	5.81279	5.75991	5.73601	6.02181	6.05536	5.69766	6.00936	5.91172	5.49644	5.2237	5.67991	5.13382	5.47508	5.37781	5.48647	5.43659	5.51774
	Tb927.8.6400	hypothetical protein, conserved	5.54203	5.7443	5.73052	5.72272	5.63252	5.74196	5.69663	5.67166	5.69087	5.62847	5.79875	5.65261	5.78095	5.92088	5.8316	4.54167	4.57858	4.93583	5.03493	5.0786	5.17308
	Tb927.8.6410	beta-ketoacyl-ACP reductase 3, putative	5.70872	5.74714	5.84804	5.69143	5.64464	5.56365	5.68287	5.77042	5.65831	5.65777	5.72719	5.8886	5.72041	5.82491	5.82349	4.9257	5.24637	5.2777	5.19002	5.42735	5.3125
	Tb927.8.6420	beta-ketoacyl-ACP reductase 2	6.12484	6.18491	6.21199	6.16745	6.20622	6.20076	5.98541	6.17087	6.07788	6.1623	6.18239	6.35025	6.05514	5.94016	6.15013	5.63393	5.69346	5.80555	5.82395	5.70915	5.74254
	Tb927.8.6480	folate-binding protein YgfZ, putative	6.7016	6.66798	6.64753	6.70738	6.78214	6.63181	6.57854	6.59622	6.54465	6.79882	6.53819	6.74967	6.73725	6.47705	6.80298	6.0965	6.09754	6.18702	6.12518	6.11444	6.08109
	Tb927.8.6520	hypothetical protein, conserved	6.03455	5.99395	6.00649	6.12646	6.12029	6.05108	6.08534	6.16861	6.24646	6.05842	6.13732	6.03435	6.16416	5.9305	6.03236	5.69929	5.48985	5.69138	5.74669	5.75147	5.75927
	Tb927.8.6530	SET domain protein 24	5.81081	5.8719	5.90451	5.90172	5.99349	5.9061	6.2707	6.30607	6.37553	5.92937	6.24869	6.17365	6.27347	5.94812	6.05578	5.6008	5.43976	5.91497	5.91535	5.9466	5.84992
	Tb927.8.6550	hypothetical protein, conserved	5.6888	5.71856	5.70383	5.85506	5.82325	5.84752	6.14278	6.04638	6.11286	5.87917	6.05284	5.97833	6.11508	5.87965	5.97143	5.25232	4.95733	5.25831	4.99519	5.2777	5.24953
	Tb927.8.6560	Mitoribosomal LSU assembly factor 6	5.08762	5.10016	5.04955	5.08811	5.09401	5.09586	5.59826	5.64956	5.75674	5.2103	5.50269	5.40857	5.66042	5.03814	5.30046	4.7857	4.25092	4.3209	4.42806	4.44365	4.61577
	Tb927.8.6580	Succinate dehydrogenase [ubiquinone] flavoprotein subunit, mitochondrial	6.39264	6.30349	6.31468	6.30851	6.1962	6.25427	6.22359	5.87843	5.89111	6.19484	6.07283	6.14075	6.19219	6.68253	6.18547	5.59071	5.6008	5.79271	5.71307	5.68778	5.81866
	Tb927.8.6590	Outer mitochondrial membrane transport complex protein/Glutathione S-transferase, C-terminal domain containing protein, putative	6.52522	6.49496	6.48705	6.2149	6.29315	6.27556	6.30144	6.19149	6.0134	6.50205	6.2098	6.27966	6.3908	6.78041	6.48802	4.88062	5.04972	4.97786	4.88564	4.8895	4.95579
	Tb927.8.6600	Glutathione S-transferase, C-terminal domain containing protein, putative	5.54007	5.63074	5.51789	5.4097	5.4177	5.47279	5.2313	5.12848	4.89227	5.54726	5.22456	5.21623	5.20057	5.92583	5.27319	5.10674	4.98754	4.91031	5.10367	4.98677	5.12489
	Tb927.8.6620	hypothetical protein, conserved	6.55466	6.51005	6.48297	6.48705	6.4125	6.39378	6.33322	6.3431	6.46839	6.34908	6.3747	6.28348	6.44683	6.39726	6.42688	5.73476	5.61819	5.68598	5.66829	5.69665	5.7017
	Tb927.8.6630	hypothetical protein	5.6974	5.68181	5.69337	5.9061	5.97635	5.90314	5.64379	5.67218	5.61138	5.8523	5.81921	5.85901	5.64492	6.24698	5.63342	5.55553	5.60509	5.82775	5.98904	6.04465	5.90004
	Tb927.8.6640	Fatty acyl-CoA reductase, putative	6.84957	6.82059	6.84853	6.90685	6.77898	6.91586	6.86813	6.74368	6.47053	6.73229	6.70988	6.70299	6.78169	6.8432	6.81009	6.03393	6.1492	6.31226	6.41699	6.21319	6.57599
	Tb927.8.670	hypothetical protein, conserved	5.38687	5.2958	5.41226	5.36094	5.18766	5.25922	5.34789	4.9024	4.97339	5.50235	5.28019	5.45183	5.49477	5.69925	5.45455	3.8759	3.932	4.17665	4.08508	4.25023	4.24416
	Tb927.8.6750	translationally controlled tumor protein (TCTP), putative	6.84172	6.87156	6.81872	6.4842	6.66061	6.55398	7.07421	7.13962	7.132	6.79503	7.04853	6.91378	7.06545	6.8783	7.06801	6.15811	6.04753	6.61555	6.53455	6.50042	6.46235
	Tb927.8.680	KREPA5	4.62931	4.79223	4.80607	4.86528	4.89227	4.67824	4.94082	5.20098	5.16773	4.75623	5.09148	4.87869	4.80101	4.68999	4.96502	4.05918	4.16763	4.45634	4.52815	4.44026	4.50166
	Tb927.8.6800	hypothetical protein, conserved	5.4549	5.38614	5.3578	5.56175	5.46928	5.41376	5.20098	5.4177	5.4797	5.45217	5.41806	5.44264	4.85718	5.45945	5.17789	5.03381	5.18839	5.01936	5.04287	5.08056	4.97013
	Tb927.8.6820	putative citrate lyase	5.87514	5.78026	5.81446	5.7907	5.85878	5.83037	5.96446	5.95901	6.10743	5.88512	5.9213	5.9213	5.66125	5.55287	5.85747	5.5271	5.71337	5.47304	5.52768	5.49989	5.4133
	Tb927.8.6880	translation initiation factor IF-2, putative	5.40224	5.40008	5.40413	5.12848	5.22331	5.19074	5.29414	5.4825	5.46928	5.40044	5.35229	5.59309	5.49168	5.14513	5.43859	5.74936	5.56834	5.00327	5.06925	4.9059	4.87375
	Tb927.8.6890	putative succinate dehydrogenase subunit	6.8961	6.72772	6.78587	7.11812	7.26994	7.23038	6.75226	7.08841	6.89105	6.66678	6.77306	6.79358	6.48673	6.4125	6.6314	6.85839	7.09294	6.35601	6.3163	6.40838	6.18462
	Tb927.8.6960	NADH-ubiquinone oxidoreductase complex I subunit, putative	5.89111	5.77325	5.78808	5.78854	5.69794	5.65338	5.81677	5.78808	5.52585	5.78999	5.60396	5.70463	6.02425	6.0935	5.79753	4.95774	4.53534	4.47374	4.36319	4.37187	4.48326
	Tb927.8.6970	3-methylcrotonyl-CoA carboxylase alpha subunit, putative	5.81921	5.67086	5.70305	5.65287	5.71779	5.72774	5.84156	5.88537	5.9694	5.70002	5.64059	5.61875	5.79119	5.61196	5.69443	5.17308	4.98317	4.86828	4.80851	4.80168	4.63194
	Tb927.8.700	DNA repair and recombination helicase protein PIF7	5.66713	5.69417	5.66862	5.64802	5.7651	5.75674	5.64407	5.73027	5.62142	5.75388	5.6888	5.81154	5.68747	5.55887	5.63281	5.18345	5.20244	5.30828	5.55754	5.42377	5.63065
	Tb927.8.7040	hypothetical protein, conserved	6.92219	6.90903	6.85586	6.68611	6.7601	6.7016	6.92162	6.81107	6.95108	6.7446	6.76141	6.58185	6.71545	6.95384	6.85881	6.70112	6.64158	6.22957	6.17518	6.2634	6.2439
	Tb927.8.7290	Regulator of chromosome condensation (RCC1) repeat, putative	4.28234	4.36524	4.35639	5.06944	4.98967	5.15566	5.26402	5.32656	5.02013	4.48552	4.87231	4.81568	4.82281	4.77215	4.4426	2.79408	2.47978	3.33936	3.2889	3.35091	3.38705
	Tb927.8.7380	dihydrolipoamide dehydrogenase, point mutation	5.82417	5.82279	5.86289	5.82752	5.89069	5.82729	5.82513	5.8418	5.81623	5.75111	5.66015	5.73156	5.86475	5.9232	5.7958	5.23868	5.42795	4.95542	4.99719	4.92654	4.93418
	Tb927.8.7530	3,2-trans-enoyl-CoA isomerase, mitochondrial precursor, putative	6.82919	6.80678	6.79593	7.04668	7.10355	7.12479	7.12326	7.29103	7.24874	6.8625	7.21537	6.93421	6.70738	6.47952	6.75226	5.83663	6.05072	6.23122	6.2551	6.31269	6.15597
	Tb927.8.7600	amino acid transporter, putative	6.8006	6.8177	6.78721	7.27515	7.22494	7.29103	7.02377	7.28895	7.00708	6.78127	6.9111	7.0621	6.55531	6.36836	6.61623	5.63449	5.9884	6.15688	6.13644	5.87873	6.03953
	Tb927.8.7770	aldehyde dehydrogenase family, putative	5.0108	5.12468	5.10966	5.19747	5.13693	5.2313	5.40044	5.42747	5.43073	4.9106	5.28424	5.22995	5.2584	5.17571	5.17433	3.87799	3.96648	4.09053	4.01732	4.16313	4.11018
	Tb927.8.7820	'Cold-shock' DNA-binding domain containing protein, putative	3.77308	3.57158	3.5635	3.65288	3.81968	3.76845	3.54659	3.51326	3.49355	3.66783	3.65288	3.41669	3.56875	3.92791	3.59372	2.63749	2.37224	2.43064	2.83431	2.83431	2.55527
	Tb927.8.7850	hypothetical protein, conserved	5.40116	5.39629	5.33283	5.31582	5.2317	5.27564	5.31621	4.95354	4.9243	5.45656	5.13693	5.16541	5.42425	5.72691	5.23548	4.29209	4.27834	4.36883	4.36698	4.27626	4.65123
	Tb927.8.8170	RNA editing mediator complex protein 5	6.31468	6.37383	6.3541	6.38883	6.39378	6.44801	6.62125	6.64498	6.56858	6.52427	6.64911	6.71191	6.6394	6.51675	6.55086	6.22997	6.20009	6.54713	6.53724	6.46636	6.45945
	Tb927.8.8180	RNA editing mediator complex protein 4	5.91194	5.91663	5.92088	5.79023	5.8779	5.81778	6.00606	5.9448	5.96987	6.13573	5.9999	6.20329	6.20026	6.00419	6.08961	5.69433	5.71921	6.05534	6.18066	6.18859	6.19969
	Tb927.8.8190	hypothetical protein, conserved	5.16629	5.24773	5.23381	5.42496	5.20509	5.29288	5.41415	5.3377	5.1199	5.49578	5.28059	5.64859	5.56491	5.38197	5.4676	4.46221	4.45745	4.8874	4.94962	4.69066	4.90913
	Tb927.9.10000	hypothetical protein, conserved	6.57684	6.65749	6.61113	6.68335	6.66635	6.58293	6.82009	6.90739	6.82865	6.40084	6.88698	6.72105	6.6676	6.5668	6.5068	7.01607	6.82209	6.90838	6.99069	6.83976	6.82209
	Tb927.9.10050	60Kd inner membrane protein, putative	5.84131	5.81623	5.88443	6.104	6.09658	6.05621	5.94678	5.98147	5.96269	5.86243	5.89111	6.00606	6.04324	5.97011	5.91237	5.06925	4.86867	5.27834	5.24194	5.24415	5.42349
	Tb927.9.10070	hypothetical protein, conserved	6.34391	6.25511	6.17299	6.01785	5.97437	6.05557	6.47574	6.27939	6.26566	6.31705	6.19484	6.43744	6.61077	6.4193	6.36015	5.6514	5.29018	5.23439	5.54871	5.18185	5.59963
	Tb927.9.10080	phosphatidylserine decarboxylase, putative	5.47106	5.32774	5.22638	5.68622	5.68152	5.65011	5.7214	5.80122	5.78518	5.57088	5.69284	5.77504	5.65831	5.31582	5.54913	4.83585	4.89578	5.27556	5.4973	5.33222	5.53813
	Tb927.9.10160	MICOS complex subunit MIC60	5.82181	5.92963	5.87514	6.29622	6.26996	6.13776	5.92604	6.04788	6.08033	5.96848	6.09298	5.99946	5.84804	6.05	6.02383	5.33039	5.36855	5.67931	5.85655	5.8406	5.96865
	Tb927.9.10310	mitochondrial carrier protein 11	8.28102	8.33399	8.33645	7.9169	7.89495	7.78732	8.4277	8.25551	8.31475	8.33645	8.43276	8.32677	8.54021	8.37308	8.4277	7.85573	7.88737	8.00306	8.07035	7.98599	8.11312
	Tb927.9.10470	hypothetical protein, conserved	7.00651	6.91814	6.95556	6.8006	6.96607	6.85881	6.83768	6.88846	6.89157	6.88946	6.84802	7.01484	7.00896	6.96418	6.93541	5.99876	6.06863	6.06029	5.94855	6.00606	6.1244
	Tb927.9.10500	HAD hydrolase, TIGR01456 family/HAD hydrolase, family IIA, putative	6.24499	6.25678	6.24122	6.09879	6.18799	6.08716	6.1962	6.28731	6.25511	6.19413	6.34201	6.19645	6.25805	6.22101	6.25703	5.72295	5.60702	5.44504	5.31428	5.31641	5.36206
	Tb927.9.10520	hypothetical protein, conserved	6.10264	6.14625	6.16815	6.2362	6.22573	6.20622	6.05911	6.10923	5.85725	5.9861	5.95744	6.10288	6.00561	6.1572	6.06942	5.25515	5.38363	5.19758	5.25799	5.1064	5.26341
	Tb927.9.10560	Archaic Translocase of outer membrane 19 kDa subunit	6.28451	6.43462	6.35812	5.77124	5.77124	5.71803	6.56715	6.04456	6.16609	6.16461	6.35025	6.17846	6.60929	6.78765	6.47765	6.79006	6.66685	6.73898	6.84355	6.69539	6.75408
	Tb927.9.10580	3-demethylubiquinone-9 3-methyltransferase, putative	5.90833	5.88263	5.83501	6.00754	5.92474	5.95923	5.80863	6.02649	5.99505	5.81424	6.09051	6.00311	5.84398	5.77805	5.96987	5.67989	5.61338	5.45206	5.61111	5.55266	5.48904
	Tb927.9.10630	hypothetical protein, conserved	5.53398	5.42928	5.56108	5.32262	5.11429	5.18854	5.12664	4.8506	4.58013	5.40601	5.04903	5.31094	5.56864	5.65367	5.41878	3.98525	4.25978	3.41091	3.78439	3.28055	4.00874
	Tb927.9.10840	hypothetical protein, conserved	5.93829	6.0352	6.0234	6.02425	6.03805	6.0919	5.92668	5.93495	5.92783	6.05284	5.89819	6.01227	5.84704	5.87492	6.06408	5.06206	5.37329	5.43543	5.49383	5.2685	5.44976
	Tb927.9.11040	mitochondrial carrier protein	4.83686	4.88816	4.8566	4.71418	4.85786	4.77628	4.79842	5.03451	5.18269	4.76167	4.98815	4.81833	4.71337	4.48021	4.76233	4.81694	4.71734	4.45933	4.30183	4.36578	4.38161
	Tb927.9.11120	Chromosome passenger complex (CPC) protein INCENP N terminal, putative	6.42115	6.4233	6.38685	6.46586	6.52459	6.48177	6.58365	6.65269	6.6745	6.41507	6.46992	6.46992	6.51373	6.32722	6.43313	6.01641	6.10269	5.84679	5.95779	5.91497	5.81628
	Tb927.9.11220	tRNA import complex component, putative	5.87582	5.97855	5.91391	5.70436	5.58859	5.65182	6.5068	6.52656	6.7474	5.67991	6.35302	5.94169	6.29771	5.90677	5.97966	6.00643	5.79328	5.73748	5.643	5.50898	5.47508
	Tb927.9.11350	hypothetical protein, conserved	6.05239	6.02028	6.02116	6.04768	6.00886	6.05578	5.99373	6.01162	6.12484	6.02671	5.95049	5.97345	6.00123	5.93764	6.00795	5.70376	5.53044	5.50927	5.38774	5.42291	5.51088
	Tb927.9.11370	hypothetical protein, conserved	5.84539	5.84585	5.8268	5.43859	5.67778	5.59132	5.66571	5.67086	5.82372	5.69638	5.79992	5.4049	5.7214	5.31659	5.8886	5.53184	5.66746	5.43949	5.41654	5.35201	5.18217
	Tb927.9.11480	Enriched in surface-labeled proteome protein 9	8.03764	8.03569	8.00048	7.97752	8.08392	8.02138	7.90994	7.94742	8.03347	7.85645	7.92824	7.71312	7.62856	7.57458	7.83522	7.39251	7.21407	6.9295	6.87614	6.97843	6.96784
	Tb927.9.11510	hypothetical protein, conserved	5.96964	5.92516	6.01291	6.1542	6.19842	6.16205	6.02779	6.22961	6.21758	5.87286	6.02959	6.01742	5.70951	5.74376	5.86865	5.32851	5.43659	5.23345	5.32185	5.24351	5.19688
	Tb927.3.4010	hypothetical protein	-0.0548874	0.462345	-0.205054	1.33608	1.02846	1.64196	1.50016	1.90643	1.25876	1.29188	1.36406	1.44927	0.96875	1.5513	1.22444	0.0576272	-0.399621	-0.277518	-0.823771	-1.39017	-1.53101
	Tb927.10.13060	hypothetical protein	0.188325	0.0094842	0.0809102	1.52636	1.25876	1.25876	1.13785	1.82514	1.27758	0.188325	1.19226	-0.0548874	0.291881	0.96875	-0.404636	-0.159983	-0.113554	-0.0657977	-0.594143	-1.39017	-1.14164
	Tb927.10.12270	methyltransferase domain containing protein, putative	0.0094842	0.246096	0.188325	1.46357	1.75587	2.00915	1.90643	2.22533	1.93575	1.24079	1.93575	1.5513	1.39367	0.922687	1.0853	0.372519	0.164156	1.37262	0.956657	1.76099	1.45108
	Tb927.6.550	hypothetical protein	-0.205054	0.664148	0.291881	1.3794	1.47549	1.75587	1.65302	1.13785	0.291881	1.42051	1.3794	1.62135	1.87073	1.99339	1.71588	0.0576272	0.196645	-0.471925	-0.33077	-1.39017	-1.73369
	Tb927.10.1760	hypothetical protein	0.721404	0.0094842	0.570238	1.76652	1.95245	1.94471	1.87073	1.96853	1.90643	0.462345	1.06762	1.22444	1.10295	0.897945	0.746716	1.4715	0.908773	1.45108	1.18608	0.986857	1.23328
	Tb927.6.1300	hypothetical protein	0.246096	0.188325	0.800676	0.872686	1.36406	1.50016	1.06762	1.52636	0.897945	0.850149	1.22444	0.77365	0.897945	0.922687	0.693516	0.0921312	-0.0657977	-0.159983	-0.823771	-1.39017	-1.73369
	Tb927.10.12570	hypothetical protein	0.291881	1.06762	0.897945	2.08966	2.25207	2.03468	2.58551	3.35307	2.33296	0.943636	1.30621	1.52636	1.12046	0.77365	1.17624	-0.224251	0.196645	1.17414	-0.33077	1.41318	0.397094
	Tb927.10.5720	hypothetical protein	0.134288	1.0853	1.43574	2.29637	2.27179	2.38156	2.99836	3.14447	2.80161	1.40734	2.23896	1.92778	1.5855	1.60747	1.02846	2.35833	1.83791	2.64108	1.83133	2.36753	2.13171
	Tb927.3.5740	hypothetical protein	1.36406	0.988414	1.00913	2.24574	2.31452	2.13348	1.87962	2.57028	1.96061	1.83462	2.1629	1.82514	1.44927	1.3794	1.46357	0.877883	0.794316	0.540313	-0.594143	0.924345	0.493311
	Tb927.4.5440	hypothetical protein	0.538833	1.15764	0.746716	1.70454	1.59684	1.33608	2.29042	2.25817	1.86204	1.56263	1.94471	1.89769	1.30621	1.81491	1.6734	0.0576272	0.196645	0.585161	0.741998	0.470061	0.666804
	Tb927.10.10270	hypothetical protein	0.746716	0.746716	0.602857	1.59684	0.800676	1.25876	1.13785	1.78697	1.27758	0.291881	0.503967	0.82473	0.570238	1.40734	0.425197	-0.0657977	0.232048	0.956657	0.291021	0.845377	0.164156
	Tb927.11.17830	hypothetical protein, conserved	1.40734	1.22444	1.19226	1.80504	2.04202	2.29637	2.23896	2.30855	2.19041	1.52636	2.01926	2.1629	1.83462	1.89769	1.5513	0.540313	0.924345	1.17414	0.605482	0.196645	0.605482
	Tb927.8.7310	hypothetical protein	1.15764	1.42051	1.30621	1.92778	2.01926	2.16934	1.57439	1.78697	1.36406	1.68369	1.65302	1.63184	1.48839	1.50016	1.57439	1.88599	1.73187	0.908773	0.0921312	0.516424	0.26035
	Tb927.8.510	hypothetical protein	1.9769	2.18386	2.19041	3.19139	3.13203	3.24634	2.78472	3.34118	2.89519	1.96061	2.64396	2.4294	1.6734	1.66293	2.07437	0.0576272	0.540313	1.60377	1.01567	1.299	1.2886
	Tb927.2.1290	hypothetical protein	1.15764	1.47549	1.22444	2.22533	1.71588	1.78697	1.95245	2.3947	1.86204	1.96061	2.13348	2.04202	2.36462	1.95245	2.04202	0.345915	0.0576272	0.939194	-0.471925	-1.39017	-0.224251
	Tb927.3.2500	Trypanosomal VSG domain containing protein, putative	1.52636	1.80504	1.68369	2.23236	2.40636	2.72074	3.19139	3.54404	3.404	2.08966	2.92519	2.33296	2.18386	1.72784	1.73732	1.76099	1.31977	2.29149	1.66145	1.94429	1.60377
	Tb927.8.500	hypothetical protein	1.5513	1.53765	1.48839	2.14884	1.9769	2.41219	1.25876	2.14031	1.84358	0.746716	1.47549	1.56263	1.22444	1.27758	1.68369	0.319788	1.95142	1.40268	0.493311	0.893684	0.493311
	Tb927.6.1310	Trypanosomal VSG domain containing protein, putative	3.05836	3.10036	3.08635	4.43005	4.42423	4.2092	3.6418	4.13061	3.59372	3.57944	3.62058	3.51608	2.98208	3.2224	3.26315	2.16025	2.49283	2.63749	2.77409	2.93509	2.70328
	Tb927.11.730	hypothetical protein	1.96061	1.71588	1.86204	2.60666	2.48973	2.71187	1.89769	2.0672	1.51163	1.36406	1.95245	2.10529	1.02846	1.56263	1.66293	0.646266	0.741998	0.126702	0.126702	0.397094	-1.14164
	Tb927.9.7340	expression site-associated gene 9 (ESAG9) protein, putative	2.47871	2.34671	2.03468	3.17691	3.29997	3.12547	2.5059	3.23943	2.82473	2.05945	2.74782	3.09337	1.53765	1.80504	1.06762	2.64472	2.87631	1.41318	1.43224	0.924345	1.01567
	Tb927.6.1350	Trypanosomal VSG domain containing protein, putative	2.72074	2.72074	2.75709	3.95136	3.86686	3.63642	3.39419	3.65288	3.42857	2.99012	3.40689	3.43443	2.56439	2.40636	2.75201	2.72155	2.59209	3.40147	3.30111	3.23753	2.81054
	Tb927.1.4920	hypothetical protein	2.66293	2.46827	2.43531	3.48128	3.32501	3.49636	3.03903	3.34711	3.37809	3.27076	3.18784	3.32501	3.04669	2.97445	3.00651	2.53859	2.47538	1.70788	1.58666	2.17092	0.741998
	Tb927.4.5090	hypothetical protein	1.39367	1.52636	1.47549	1.90643	2.32654	1.73732	2.24574	3.21221	2.5958	0.602857	1.9151	1.33608	1.47549	1.48839	0.943636	-0.159983	-0.0657977	0.585161	-0.33077	0.164156	-0.823771
	Tb927.6.1330	Trypanosomal VSG domain containing protein, putative	2.65371	2.68646	2.57028	3.46977	3.49636	3.68558	2.93308	3.3382	3.21564	2.87346	2.97822	2.94092	2.50088	2.65371	2.5059	1.91181	1.91181	3.11757	2.61096	2.82754	2.20254
	Tb927.6.1390	Trypanosomal VSG domain containing protein, putative	3.17304	3.31519	3.07002	4.37048	4.27793	4.20596	3.81033	3.96794	3.96794	3.40689	3.7659	3.65793	3.18784	2.92124	3.07855	2.83431	3.19883	3.46778	3.73091	3.52021	3.36802
	Tb927.6.1320	cyclophilin-type peptidyl-prolyl cis-trans isomerase, putative	1.43574	1.64196	1.0853	1.87962	1.88853	1.82514	1.63184	1.50016	1.87962	1.93575	1.69479	1.87962	1.81491	1.65302	2.05031	1.299	1.13434	1.33098	1.16112	1.40268	1.19901
	Tb927.6.3400	hypothetical protein, conserved	1.25876	1.02846	0.82473	1.19226	1.25876	1.57439	2.02687	2.2842	2.29042	1.30621	1.86204	1.13785	1.36406	1.00913	1.3794	0.196645	0.196645	-0.159983	-0.7281	-1.39017	-1.73369
	Tb927.11.11410	trans-sialidase, putative	4.04192	4.05321	3.98053	5.17831	5.10537	5.17872	5.12331	5.31697	4.97388	4.61248	5.06894	5.03814	4.07812	3.94917	4.11095	3.87392	3.72388	2.77409	2.58818	3.01207	2.77072
	Tb927.10.9030	Mechanosensitive ion channel MscS, putative	3.40049	3.38419	3.1549	4.30561	4.23906	4.17897	4.02305	4.28101	4.36396	3.60434	4.03257	3.95329	3.49636	3.24298	3.64438	3.02286	2.86395	3.16331	3.48617	3.33738	3.13209
	Tb927.9.14650	SLACS retrotransposable element (part), putative (pseudogene)	3.2052	3.22909	3.23619	4.09479	4.21424	3.99432	3.72103	4.22258	3.90462	2.68646	4.16362	3.23249	2.58551	2.7389	2.60666	2.03831	2.27648	2.9218	2.89179	2.76408	2.37224
	Tb927.9.14660	SLACS reverse transcriptase, putative (pseudogene)	3.11138	3.01071	2.86872	3.76845	3.92374	3.69342	3.18432	3.72373	3.26315	2.3757	3.41669	2.78883	2.27179	2.35262	2.21075	1.41318	2.00951	2.98738	3.04269	2.49689	2.35356
	Tb927.7.1930	nucleoside diphosphatase, putative	3.24942	3.25997	3.13616	4.03444	3.98825	4.17028	4.36153	4.51684	4.21424	3.55197	3.7184	3.6418	3.51326	3.24634	3.42555	3.26571	2.63399	2.89794	2.74272	3.32772	3.28055
	Tb927.3.2590	hypothetical protein	3.61282	3.74405	3.80104	4.63356	4.70214	4.58753	5.10203	5.23088	4.93174	3.73634	4.58928	4.09835	3.44023	3.36885	3.0029	2.88878	2.80388	2.40315	2.33981	2.33981	2.21815
	Tb927.10.4390	hypothetical protein	2.78883	2.69242	2.86468	3.52437	3.5635	3.31519	2.60666	3.12875	3.25997	3.0029	3.06599	3.10381	2.81028	3.00651	3.04669	1.89261	1.78216	2.19232	1.8245	2.46162	2.09869
	Tb927.11.9380	hypothetical protein	2.26469	2.41766	2.30265	2.86069	2.8903	2.95254	3.29702	3.58236	3.57684	2.57028	3.05836	2.96994	2.55935	2.66293	2.32654	1.89876	2.30565	2.99866	2.54635	2.6743	2.46162
	Tb927.2.160	Protein of unknown function (DUF1181), putative	1.25876	0.693516	0.634036	0.82473	0.77365	1.60747	0.664148	1.43574	1.27758	1.35074	0.462345	1.22444	0.693516	2.08966	1.12046	0.605482	0.232048	-0.159983	-0.594143	-0.33077	-1.73369
	Tb927.11.1100	cysteine peptidase, Clan CA, family C2, putative	1.48839	1.9769	1.02846	1.86204	2.03468	1.66293	1.33608	1.0853	1.32145	2.03468	1.68369	1.43574	1.57439	1.84358	2.27774	0.705112	0.196645	0.605482	-0.0657977	-0.594143	0.585161
	Tb927.6.540	gene related to expression site-associated gene 2 (GRESAG2), putative	2.64396	2.48388	2.53288	3.04669	2.98208	3.39033	3.84552	3.7659	4.19495	3.07002	3.44592	3.12875	2.82473	2.77596	2.3757	2.56406	2.22947	1.66145	2.00951	1.35102	0.777787
	Tb927.11.4070	hypothetical protein	4.31801	4.55203	4.37048	5.4608	5.47247	5.3242	5.48141	5.70872	5.35423	4.01296	5.00024	4.53072	4.21796	4.15174	3.93428	4.35512	4.04457	4.53824	4.74533	4.00524	4.35155
	Tb927.11.11400	hypothetical protein	2.4294	2.15579	2.14031	2.63927	2.8565	2.75201	3.61021	3.94474	3.63642	2.24574	3.32808	2.60666	2.61186	2.44078	2.31452	0.81275	1.37262	2.88576	1.85098	3.22666	2.13769
	Tb927.3.5690	hypothetical protein, conserved	4.76233	4.74259	4.8888	5.84563	5.93385	5.73292	5.60304	6.24997	5.87355	4.25897	5.6211	5.25251	4.99279	4.50443	4.48239	2.99319	3.12729	4.31881	3.50463	4.29932	4.39011
	Tb927.9.2840	hypothetical protein, conserved	1.40734	1.48839	1.42051	1.5513	1.87962	1.80504	0.988414	1.43574	1.06762	2.08966	0.872686	1.24079	1.92778	1.62135	0.897945	0.585161	0.470061	0.540313	0.0921312	0.646266	0.0921312
	Tb927.8.490	hypothetical protein	3.09702	2.87346	2.61705	3.47267	3.56084	3.36536	3.07855	3.65793	3.47559	2.61186	3.18047	2.38156	2.57505	2.36462	2.67747	1.52604	1.99771	1.88599	1.44186	1.74634	1.52604
	Tb927.7.6490	hypothetical protein, conserved	7.2127	7.18599	7.17378	8.69437	8.6096	8.65869	8.21863	8.50533	8.20758	7.23562	8.07516	7.59069	6.91482	7.15369	6.9786	7.03783	6.75958	7.16651	7.68209	7.63911	7.62741
	Tb927.10.1000	hypothetical protein	6.72814	6.84222	6.88249	8.13188	7.9169	8.37308	7.33885	7.26904	6.75784	7.63686	7.32933	7.86003	6.90636	7.05223	6.95272	5.21578	5.55465	5.17768	5.28678	5.0312	5.69694
	Tb927.10.15930	pdz domain containing protein, putative	3.66537	3.51892	3.52437	4.25758	4.28234	4.21591	4.16873	4.42531	4.37936	3.90462	4.30711	4.22098	3.85925	3.70838	3.92998	3.23546	3.15616	3.78785	4.06093	3.96562	3.98319
	Tb927.11.5900	hypothetical protein, conserved	3.82218	3.78503	3.77784	4.45819	4.32628	4.65347	4.69991	4.68143	4.5586	3.66049	4.37166	4.26481	4.04774	3.50502	3.80104	3.19159	2.78425	3.7483	3.7769	3.71657	3.9965
	Tb927.11.5860	AGC/RSK family serine/threonine kinase, putative	4.56162	4.51981	4.46454	5.32141	5.28671	5.37363	5.40081	5.58638	5.4097	4.5426	5.2563	5.06354	4.40988	4.47692	4.28835	3.5876	3.74198	4.4838	4.67475	4.53587	4.7746
	Tb927.11.12000	hypothetical protein, conserved	2.95254	2.76649	2.6677	3.23943	3.11823	3.52437	2.36462	2.88239	2.33296	2.63408	2.31452	2.52205	2.24574	2.2842	2.13348	1.43224	1.7893	1.50855	1.16112	1.09638	0.777787
	Tb927.10.1670	hypothetical protein	2.81979	2.51123	2.76649	3.1148	3.21221	3.19822	2.50088	2.90417	2.7255	2.59032	2.73467	2.76155	2.07437	2.47871	2.51123	0.862599	1.44186	0.164156	-0.399621	0.126702	-0.7281
	Tb927.7.3830	kinesin K39, putative	3.86686	3.8801	3.73149	4.46145	4.52474	4.51459	4.27491	4.64435	4.94685	3.92998	4.50968	4.00466	3.86204	3.85491	3.94078	4.39069	4.08892	5.06169	4.58591	5.13216	4.52656
	Tb927.9.7960	hypothetical protein	4.51256	4.58662	4.63853	5.50717	5.24649	5.31734	5.26149	5.62546	5.52653	4.5607	5.32022	5.07241	4.79223	4.73954	4.64435	4.53097	4.18481	4.73364	4.9075	4.71452	4.73874
	Tb927.10.4380	hypothetical protein	3.08635	3.01981	3.10036	3.79387	3.67264	3.29702	2.5958	3.41967	3.42555	3.2224	3.14821	3.44879	2.79702	2.98634	3.14447	2.46162	2.14875	2.66327	2.64843	2.48839	2.43064
	Tb927.10.9630	hypothetical protein	3.74147	3.82218	3.84974	4.45485	4.59032	4.23906	3.40994	4.81126	4.89047	4.04774	5.05845	4.28101	3.3382	3.52699	4.16362	3.43991	3.36204	3.63468	3.0666	3.57168	2.88266
	Tb927.10.13690	hypothetical protein, conserved	4.89418	4.95133	4.87103	5.71311	5.66947	5.73729	5.02424	5.33167	4.82602	5.10586	5.03499	5.2229	4.64785	4.96954	5.01401	4.28099	4.1511	4.179	4.032	4.36259	4.16694
	Tb927.6.460	procyclin associated gene 3 (PAG3) protein	2.76649	2.71187	2.74782	3.18432	3.07855	3.303	3.51892	3.60157	3.75354	2.89519	3.03163	2.90813	2.65834	2.67287	2.84625	1.79611	1.60377	2.22947	1.91885	2.377	1.93139
	Tb927.11.8470	zinc finger protein family member, putative	1.75587	1.75587	2.11985	2.25207	1.96853	2.32654	1.56263	1.96061	1.62135	2.36462	1.51163	2.17655	1.71588	2.62303	2.17655	0.42203	0.563061	0.0225135	1.19901	1.55214	0.540313
	Tb927.1.4710	hypothetical protein, conserved	4.75332	4.7402	4.95644	5.67244	5.51559	5.52484	5.29456	5.37163	5.35193	5.45839	5.52858	5.53269	5.34628	5.89724	5.3794	5.28121	5.40624	5.79948	5.87119	5.94822	5.88058
	Tb927.7.6600	Nonvariant coat protein SGM1.7	7.41686	7.35175	7.41067	8.58985	8.50799	8.5511	7.8634	8.25089	8.04138	7.55411	8.03764	7.73932	7.25913	7.44459	7.29859	6.46485	6.3538	6.77735	6.99917	7.25535	7.17102
	Tb927.7.6570	Enriched in surface-labeled proteome protein 17	6.01563	6.08462	6.09372	7.12228	6.96937	6.93707	6.57042	6.88898	6.6942	6.1106	6.62237	6.19272	6.07415	6.12372	6.05465	4.96049	4.98554	5.77373	6.01916	5.91338	6.01088
	Tb927.9.15980	nucleoside transporter 1, putative	2.30855	1.94471	2.05945	2.34671	2.62303	2.32076	2.79702	3.11823	3.12547	1.12046	1.99339	1.99339	2.33858	1.53765	1.70454	1.46164	0.794316	0.908773	1.2447	0.516424	0.828931
	Tb927.8.5350	Flagellum attachment zone protein 38	3.61803	3.62307	3.59642	4.04594	4.14275	4.32208	4.04014	4.00466	3.52699	3.8801	3.95767	4.36023	3.83663	3.78284	3.56084	2.74987	2.77742	3.00415	3.02556	2.65202	3.04813
	Tb927.10.2410	MSP-C, putative	7.11812	7.05035	7.14452	8.17867	8.16859	8.25337	7.91517	8.11714	7.67388	7.26218	7.75276	7.40965	7.032	7.06801	7.02498	6.17476	5.99231	6.13832	6.27262	6.29521	6.39811
	Tb927.4.3060	hypothetical protein, conserved	5.84156	5.98107	5.90029	6.84748	6.62983	6.94838	6.23152	6.37084	6.10102	6.13596	6.42173	6.14463	5.98187	6.44356	5.89265	6.89212	6.97843	7.59492	7.55946	7.4429	7.65281
	Tb927.11.7990	hypothetical protein	2.85228	2.67747	2.79702	3.10768	2.88239	3.57684	2.46827	2.78014	2.63927	2.53288	2.52727	2.46827	2.21906	2.37022	2.52205	0.924345	1.51735	0.26035	0.164156	0.470061	-0.277518
	Tb927.10.15950	TATA-box-binding protein	4.14275	3.96202	4.04406	4.58575	4.66733	4.6878	4.22098	4.76027	4.61929	4.08021	4.25613	4.32896	4.29839	4.05934	4.19495	3.40897	3.34302	3.86139	3.9888	4.12992	3.96835
	Tb927.7.180	Trypanosomal VSG domain containing protein, putative	8.72479	8.78445	8.7496	10.245	9.85673	10.02	9.29735	9.55198	9.36903	8.9371	9.44175	9.02255	8.48425	8.65576	8.57312	8.2584	7.85357	8.00554	8.62727	8.73074	8.46625
	Tb927.10.13390	hypothetical protein, conserved	4.85969	4.91279	4.85117	5.5901	5.55723	5.61311	4.9024	5.12284	4.71192	5.05494	4.9744	5.12558	4.65693	4.83883	4.86397	4.11841	3.96476	3.9719	3.94064	4.29613	4.04457
	Tb927.6.1470	hypothetical protein, conserved	5.54037	5.72195	5.68536	6.45593	6.39052	6.57753	5.54171	5.98229	5.48552	5.80315	5.98229	5.98229	5.74171	6.01875	5.66973	6.72063	6.82882	6.89134	6.76173	6.90135	6.88399
	Tb927.9.9210	60S ribosomal protein L37, putative	7.05223	7.12987	7.06401	7.97183	8.1536	8.2166	7.11082	7.65868	7.39517	7.34351	7.45037	7.31277	7.00351	6.7601	7.15045	8.13422	8.45632	8.48293	8.59798	8.36975	8.49981
	Tb927.10.2400	hypothetical protein	5.35896	5.2184	5.31131	6.02204	6.09323	6.08808	5.94525	6.13296	6.04172	5.74965	6.06	5.52055	5.24605	5.37673	5.10108	3.73732	3.54889	4.02861	4.02696	4.51876	4.16467
	Tb927.11.3000	60S ribosomal protein L37, putative	7.40406	7.49366	7.44102	8.46346	8.50268	8.61814	7.39517	8.07943	7.51772	7.6767	7.78093	7.80947	7.34351	7.23562	7.46846	8.78338	9.12451	9.23039	9.25984	9.07731	9.21881
	Tb927.11.12700	hypothetical protein, conserved	3.62307	3.64438	3.45184	3.95767	4.05538	4.1996	4.5374	4.60994	4.61748	4.01906	4.27642	4.15336	4.73189	3.92589	4.23741	3.20803	2.91312	3.65624	3.86983	4.23864	4.19047
	Tb927.1.4700	hypothetical protein, conserved	4.58928	4.43355	4.50033	5.26103	5.11113	5.03193	4.84879	4.84429	5.02424	4.96394	5.13876	5.14696	4.70363	5.29742	4.94404	4.58752	4.65523	4.88186	5.24383	5.18971	5.12358
	Tb927.11.7620	MSP-A, putative	2.05945	1.85317	2.15579	2.16934	2.18386	2.53288	2.14031	2.00915	1.98543	2.44078	1.92778	2.23896	2.23896	2.29042	2.37022	0.705112	0.956657	0.862599	1.23328	1.42316	0.445492
	Tb927.5.410	invariant surface glycoprotein, putative	5.68017	5.6196	5.70492	6.51846	6.32696	6.4301	6.04302	6.19957	5.91906	5.69087	5.87965	5.6826	5.13076	5.51591	5.28019	3.83535	4.02522	4.14516	4.41921	4.49006	4.37313
	Tb927.11.1920	hypothetical protein	2.81028	2.88239	2.65371	2.92908	3.07002	3.43747	2.43531	2.12686	2.51668	2.8565	2.67747	2.74782	2.23236	2.32076	2.64863	0.585161	0.877883	-0.113554	-0.33077	-0.7281	-0.471925
	Tb927.7.2420	glycogen synthase kinase-3 alpha, putative	3.30621	3.23249	3.11138	3.69342	3.83663	3.37809	2.92519	3.78284	4.03814	3.19822	3.81033	3.26315	3.06599	3.90462	3.28693	2.36753	2.42146	3.10999	3.43148	3.99394	3.05087
	Tb927.11.11990	hypothetical protein	1.46357	0.82473	1.27758	1.13785	1.42051	1.46357	2.18386	2.71187	2.68646	1.00913	1.56263	1.2089	1.96061	1.30621	0.77365	0.493311	0.646266	0.924345	0.372519	1.00051	1.14618
	Tb927.3.5770	hypothetical protein	2.74782	2.93308	2.88239	3.16931	3.08254	3.40049	2.88646	2.81979	3.11823	2.86872	2.8903	3.0428	2.82938	3.11823	3.05836	1.12135	1.46164	0.445492	0.42203	0.445492	0.397094
	Tb927.1.4780	Alpha/beta hydrolase domain-containing protein	5.29327	5.24855	5.29049	6.02318	5.9392	5.87448	5.80581	5.84804	5.86146	5.81349	5.87286	5.98721	5.73754	5.78588	5.71154	5.19824	5.22364	5.5207	5.56638	5.34466	5.55209
	Tb927.11.5890	Domain of unknown function (DUF4505), putative	4.97167	4.91812	4.7756	5.44689	5.61665	5.45112	5.45252	5.65235	5.57986	4.99489	5.44654	5.27479	4.99813	4.54041	4.81833	4.35216	4.39529	4.66216	4.67626	4.60838	4.83416
	Tb927.7.5900	Autophagy-related protein 8.1	7.07079	7.10065	7.03814	7.99273	7.77755	8.09466	7.11525	7.26818	6.83433	7.28895	7.14689	7.35978	6.81536	6.92926	7.06401	4.93247	5.2685	5.13554	5.34773	5.20088	5.35297
	Tb927.11.1470	65 kDa invariant surface glycoprotein-like protein	7.38464	7.3783	7.41902	8.31938	8.31716	8.29772	7.57204	8.0023	7.78886	7.5423	7.93218	7.65868	7.17673	7.30669	7.29684	6.31096	6.51603	6.68191	6.88005	6.89052	6.95695
	Tb927.11.7260	hypothetical protein, conserved	2.92519	3.05092	2.98208	3.3353	3.3619	3.37173	3.19487	3.46977	3.5018	2.98208	3.40049	3.27076	3.15841	2.82938	3.01981	2.97329	3.28055	3.23111	3.18221	3.18935	3.17471
	Tb927.5.4370	hypothetical protein, conserved	4.02706	4.15492	4.20273	4.5188	4.8457	4.55296	4.72444	4.76926	4.83883	4.29996	4.74756	4.67896	4.43355	4.34686	4.47373	4.18113	4.21985	4.37616	4.23155	4.46782	4.09767
	Tb927.8.550	peptide methionine sulfoxide reductase, putative	7.18359	7.25824	7.23304	8.07943	8.06125	8.21422	7.15116	7.50938	7.03594	7.28806	7.23891	7.69753	7.08641	6.76799	7.12758	6.08184	6.44561	6.41553	6.51342	6.37403	6.42813
	Tb927.7.5930	Protein Associated with Differentiation 1	7.72091	7.72681	7.69448	8.60676	8.64408	8.72172	8.29542	8.62387	8.22067	7.94914	8.30499	8.2999	7.57033	7.29303	7.63123	5.97844	6.49643	6.6144	6.86634	6.61555	6.9022
	Tb927.4.2980	hypothetical protein, conserved	3.5635	3.43747	3.64705	3.92589	4.07624	3.93642	3.66537	3.83663	3.85925	3.73917	3.81531	3.72103	3.24942	3.52175	3.69342	2.97638	2.84385	3.28055	3.41665	3.53624	3.23546
	Tb927.11.15390	hypothetical protein	6.17411	6.13002	6.09973	6.93597	6.79642	6.86149	6.37219	6.60998	6.48268	6.32749	6.57156	6.53501	6.11919	6.5078	6.10125	5.10124	4.68301	5.01416	5.03231	5.4348	5.15702
	Tb927.9.12530	DnaJ domain containing protein, putative	5.29865	5.388	5.40081	5.98251	5.98989	6.02916	5.85204	6.08512	5.81827	5.59132	5.92604	5.86407	5.79508	5.50057	5.57238	5.0711	4.95347	5.41098	5.50619	5.58404	5.45145
	Tb927.1.4890	expression site-associated gene 2 (ESAG2) protein, putative	5.49339	5.62604	5.71524	6.29518	6.20169	6.31523	5.93516	6.27221	6.2957	6.13047	6.23273	6.34636	6.27093	6.0256	6.19006	5.69842	5.30584	6.30474	6.17322	6.22509	6.02123
	Tb927.10.4680	Mutt-Nudix-related hydrolase 5, putative	5.96578	6.01002	5.95544	6.5999	6.6929	6.71322	6.12757	6.39349	6.15968	6.04703	6.30349	6.34417	5.83236	5.60485	6.02204	5.69635	6.0965	6.16237	6.14474	6.24514	6.10307
	Tb927.11.16200	cytoskeleton-associated protein 17	7.11155	7.06938	7.04973	8.05329	7.74447	7.88931	6.92044	7.24517	6.81536	7.63259	7.26645	8.03947	6.82919	7.17231	7.09438	6.56749	6.98709	7.08038	7.07631	7.10143	7.04962
	Tb927.4.3500	Amastin surface glycoprotein, putative	7.0341	7.00775	6.89718	7.67247	7.78886	7.8807	6.63982	7.0721	6.58563	7.13688	6.95556	7.64515	6.36469	6.57536	6.74195	5.58288	6.2108	5.72239	5.58028	5.56638	5.78881
	Tb927.8.6340	CYC2-like cyclin, putative	2.38922	1.96061	2.09763	2.32654	2.37022	2.48973	1.74677	1.59684	1.6734	2.4574	2.00125	2.05031	2.0672	2.86069	2.3947	0.605482	0.196645	0.0225135	0.516424	1.58666	0.741998
	Tb927.11.11040	hypothetical protein, conserved	5.11667	5.14562	5.11383	5.7876	5.62433	5.72514	5.82991	5.96759	5.69821	5.47312	5.72299	5.64326	5.51114	5.25462	5.38018	4.12606	3.87294	4.46898	4.56367	4.81292	4.60522
	Tb927.1.3320	leucine-rich repeat protein (LRRP), putative	4.03444	4.31933	4.10168	4.6878	4.423	4.76729	4.7756	4.95854	4.92087	4.50754	4.62531	4.63011	4.60446	4.56514	4.57183	3.67364	3.37562	4.23931	3.96391	4.15714	4.08355
	Tb927.9.14940	SLACS reverse transcriptase, putative	3.04669	3.09337	3.14821	3.53287	3.47559	3.3382	3.13203	3.42257	3.4131	2.68197	3.17691	2.90417	2.60666	2.58063	2.83384	1.45108	2.13171	1.90485	1.79611	1.66145	0.893684
	Tb927.3.590	adenosine transporter, putative	3.66291	3.62882	3.49898	3.92998	4.10342	3.97649	4.23588	4.70588	4.15816	3.35897	3.83203	4.14275	4.11441	3.21564	3.61803	3.06126	3.50621	3.27851	3.15392	2.66327	3.37755
	Tb927.9.2520	microtubule-associated protein	4.94459	5.26778	5.07289	5.69198	5.80941	5.50372	4.93286	5.48353	5.675	5.26992	5.58046	5.27929	5.01802	5.17477	5.37363	6.0858	6.16157	6.62456	6.34703	6.50207	6.48481
	Tb927.5.460	hypothetical protein, conserved	4.18539	4.2941	4.30844	4.91223	4.48021	4.83121	4.46347	4.60356	4.44576	4.36524	4.49291	4.65769	4.46245	4.87287	4.30264	4.07497	3.79347	4.0511	3.8257	4.03779	3.87989
	Tb927.3.600	hypothetical protein	6.26566	6.32377	6.35302	6.98439	7.02952	7.05506	6.65121	6.7474	6.50043	6.16815	6.46934	6.19295	6.13483	6.01363	6.16654	4.50546	4.85252	4.89033	5.14763	5.16406	5.06992
	Tb927.8.7330	hypothetical protein	4.1075	4.03814	3.94474	4.43114	4.46245	4.54915	4.29996	4.37048	4.29839	3.79855	4.14073	4.02091	3.81033	3.91099	3.66783	2.69613	2.80075	2.47538	2.56406	2.25009	2.26602
	Tb927.4.350	hypothetical protein, conserved	4.79004	4.85422	4.93857	5.43394	5.34198	5.43429	5.42354	5.23852	4.86723	5.12376	5.08432	5.39136	5.50615	5.27976	5.16677	4.12912	4.1579	4.6482	4.75829	4.45522	5.03645
	Tb927.9.7950	hypothetical protein	4.5948	4.63103	4.5188	5.09401	5.07336	5.11064	5.21623	5.60756	5.65152	4.494	5.1575	5.02322	4.96564	4.34147	4.6503	4.00966	3.60301	4.01139	3.6861	3.56704	3.7078
	Tb927.9.15740	hypothetical protein, conserved	2.40636	2.33858	2.45149	2.54308	2.71649	2.7389	2.78883	3.02786	2.97445	2.32654	2.63927	2.31452	2.64396	2.92908	2.56439	1.93778	1.13434	2.40315	1.70788	0.705112	1.60377
	Tb927.9.7330	expression site-associated gene 2 (ESAG2) protein, putative	5.54324	5.4697	5.49713	6.18003	6.12778	6.00374	6.30039	6.54465	6.53535	5.06103	6.00173	5.50199	5.06547	5.38914	4.83805	5.63228	4.9678	5.60107	5.47272	4.99404	5.41041
	Tb927.7.2160	hypothetical protein, conserved	5.96783	5.93163	5.98274	6.68932	6.5973	6.54019	6.36947	6.42366	6.19529	6.29132	6.57083	6.39518	6.16769	6.46388	6.09051	5.4576	5.44267	5.78321	5.91733	5.93608	6.10232
	Tb927.10.13070	hypothetical protein, conserved	5.40933	5.41226	5.41299	5.99505	5.95252	6.03563	5.91391	5.93764	5.75851	5.50814	5.7876	5.87401	5.61575	5.55036	5.41078	5.44831	5.40268	5.43743	5.49759	5.48985	5.57862
	Tb927.3.1540	CAAX amino terminal protease, putative	4.62099	4.7915	4.75758	5.1935	5.19526	5.30371	5.32104	5.26056	5.09199	5.19307	5.14236	5.32458	5.38123	4.81507	5.28264	4.20698	4.1783	4.89288	5.05336	5.02233	5.26083
	Tb927.11.13220	phospholipid:diacylglycerol acyltransferase-like protein	6.64611	6.65834	6.65157	7.41173	7.41686	7.26479	6.75784	7.08511	6.87401	6.60343	6.93087	6.9838	6.31076	6.63296	6.46289	5.77735	5.92799	6.03953	5.91237	5.97237	5.9306
	Tb927.1.4520	Zinc finger, C3HC4 type (RING finger), putative	5.31938	5.36312	5.36514	6.02938	5.84131	5.8909	5.48386	5.56399	5.37594	5.77251	5.64207	5.78999	5.65261	5.96716	5.78635	5.67145	5.91935	5.77136	5.81541	5.95682	5.76073
	Tb927.7.5000	60S ribosomal protein L19, putative	7.17078	7.26303	7.25039	7.95094	8.02138	8.02571	7.26994	7.80789	7.68984	7.35175	7.52665	7.36077	7.18599	6.89049	7.28895	7.68009	8.09214	8.06028	8.08422	8.03607	7.98065
	Tb927.9.2020	60S ribosomal protein L38, putative	9.21792	9.29252	9.30219	10.3999	10.0711	10.298	10.2073	10.6972	10.3273	9.5957	10.3259	9.86508	9.21792	9.18673	9.23612	8.88174	9.20734	9.62768	9.76718	9.75792	9.6359
[truncated: 5,601 more rows]

## Sheet: truncated VSG reads
			Replicate strain 1																Replicate strain 2
[truncated: 37 more rows]

## Sheet: switched clone reads
	GeneID	VSG-6 clone	VSG-8 clone	VSG-9 clone	VSG-11 clone	VSG-25 clone	VSG-832 clone		raw read-counts
[truncated: 36 more rows]
